# Supplementary material for: Deviation in development of dorsal association tracts during preadolescence links to concurrent and future cognitive performance and transdiagnostic psychopathology
Source: Nat Commun. 2026 Feb 19;17:2943. doi: 10.1038/s41467-026-69774-6 (PMC13031853; doi:10.1038/s41467-026-69774-6)
Supplement: Supplementary file 4 — Source Data [file 41467_2026_69774_MOESM4_ESM.xlsx]

## Sheet: Figure 2a
Figure 2a	The sCCA loadings of whole-brain and tract-wise BAGs in the 1st and 2nd sCCA mode
	Tract	1st sCCA mode	2nd sCCA mode
	Whole-brain	0.362403	-0.0292927
	AF	0.321256	0
	FAT	0.361033	-0.0312766
	PAT	0.358851	-0.0308387
	SLF2	0.249784	0
	SLF3	0.268035	0
	SLF1	0.298264	0
	IFOF	0.17049	0.0265846
	ILF	0.203789	0
	UF	0	0.163384
	MdLF	0.172081	0.0126404
	VOF	0	0.18711
	OR	0.164513	0.0361067
	CST	0	0.315252
	C_PHP	0.0656986	0.223259
	C_PH	0.0157484	0.318232
	C_FP	0.172431	0.01487
	C_FPH	0	0.0742327
	C_PO	0	0.25112
	F	0	0.208753
	CS_A	0	0.251936
	CS_P	0.22468	0
	CS_S	0	0.246344
	TR_A	0.158822	0.0386377
	TR_P	0.0466124	0.266653
	TR_S	0	0.0272559
	CC Body	0	0.315737
	CC Major	0.0108125	0.33813
	CC Minor	0	0.3377
	CC Tap	0	0.297466

## Sheet: Figure 2b
Figure 2b	The sCCA loadings of 51 behavioral measures in the 1st and 2nd sCCA modes
	Behavior	1st sCCA mode	2nd sCCA mode
	nihtbx_pic_vocab	0	0
	nihtbx_flanker	0	0
	nihtbx_list_sort	0	0
	nihtbx_card_sort	0	0
	nihtbx_pattern_comp	0	0
	nihtbx_pic_seq_memory	0	0
	nihtbx_oral_reading	0	0
	nihtbx_fluid_comp	0	0
	nihtbx_cryst_comp	0	0
	nihtbx_total_comp	0	0
	little_man_efficiency	0	0
	matrix_reasoning	-0.000189005	-0.0162116
	verbal_learning_immediate	0	0
	verbal_learning_delayed	-0.0715502	-0.0811499
	MID_total_earning	0	0
	SST_ssrt	-0.156787	-0.113059
	X2_back	-0.0409383	-0.0214688
	recog_memory	-0.0198507	-0.0343555
	cash_choice_prefer_ss	0	0
	cash_choice_prefer_ll	-0.0372882	-0.0389658
	PQB_psychosis_severity	-0.0720132	-0.039676
	PGBI_mania_total	0	-0.0177976
	CBCL_syn_anxdep	0	0
	CBCL_syn_withdep	0	0
	CBCL_syn_somatic	-0.129016	-0.075844
	CBCL_syn_social_prob	0	0
	CBCL_syn_thought_prob	-0.0343808	-0.0488012
	CBCL_syn_attention_prob	-0.0477386	-0.021129
	CBCL_syn_rulebreak	0	0
	CBCL_syn_aggresive	-0.0324087	-0.0166789
	CBCL_internal	-0.0789693	-0.123424
	CBCL_external	0.289871	0.286178
	CBCL_total	0.117735	0.116855
	CBCL_dsm_depressive	0.177376	0.141954
	CBCL_dsm_anxiety	0.27754	0.319784
	CBCL_dsm_somatic	0.237482	0.294217
	CBCL_dsm_ADHD	0.118857	0.121673
	CBCL_dsm_opposit	0.216055	0.186196
	CBCL_dsm_conduct_prob	0.375884	0.372511
	CBCL_SCT	0.316008	0.28875
	CBCL_OCD	0.435058	0.413095
	CBCL_stress	0.217225	0.285483
	UPPS_negative_urgency	0.191189	0.170375
	UPPS_lack_planing	0.0932721	0.0911177
	UPPS_sensation_seeking	0.0653918	0.0558123
	UPPS_positive_urgency	0.017273	0.0432627
	UPPS_lack_perserverance	-0.0166671	-0.0664176
	BISBAS_bis_sum	0.236634	0.230105
	BISBAS_reward_resp	0.16421	0.152509
	BISBAS_drive	0	0
	BISBAS_fun_seek	0	0

## Sheet: Figure 2c
Figure 2c	Manhattan plot of the post-hoc association (-log10(pFDR); two-sided) between WM-BAGs and all the behavioral measures
	Behavior	Whole-brain	AF	FAT	PAT	SLF2	SLF3	SLF1	IFOF	ILF	UF	MdLF	VOF	OR	CST	C_PHP	C_PH	C_FP	C_FPH	C_PO	F	CS_A	CS_P	CS_S	TR_A	TR_P	TR_S	CC Body	CC Major	CC Minor	CC Tap
	nihtbx_pic_vocab	17.0751	15.5854	15.9993	17.4727	10.8648	12.0904	10.2947	10.8766	16.7397	4.86051	12.4259	2.59811	12.7055	4.92219	12.3833	10.8808	11.9453	1.50649	2.4859	16.7231	2.82132	15.5825	6.83381	16.0217	5.11971	4.28366	2.8412	4.30349	2.33637	6.93166
	nihtbx_flanker	5.64565	6.15494	6.09413	7.45113	7.43665	5.79775	4.76185	5.97142	6.11852	0.325619	3.31761	0.991012	7.97007	1.49635	2.80639	3.06438	2.8255	0.101917	1.10986	6.58033	0.741453	5.79628	1.02283	3.26216	3.24641	0.0441854	1.98416	3.33783	2.62022	1.72505
	nihtbx_list_sort	8.76311	10.2522	11.6409	9.31282	6.77748	7.08085	10.9082	4.76419	6.78272	1.4209	7.47121	0.200371	6.0271	2.35109	3.44856	3.77717	6.25898	1.0586	1.13064	10.3126	1.84582	8.46161	1.26981	5.32118	2.80639	0.4399	2.3389	3.18217	5.0476	1.00945
	nihtbx_card_sort	16.9575	17.4727	19.0672	15.9354	16.1707	14.421	17.6173	11.4789	8.7108	1.73642	9.23825	4.05029	9.71951	7.66542	6.44948	6.78458	8.41738	1.83166	3.55329	10.2931	5.47712	10.9216	3.27166	6.67147	8.69746	0.0643529	10.5855	7.88451	7.06926	2.64164
	nihtbx_pattern_comp	15.9322	13.3978	12.7302	10.5792	13.0701	12.5088	12.3833	10.6896	11.7197	0.376828	8.54117	5.38005	10.6296	6.09413	2.96266	3.95578	10.1289	2.13834	6.28661	7.22738	4.77704	8.84756	4.56392	7.79734	8.21122	0.0630667	6.14902	9.26216	4.71638	4.11288
	nihtbx_pic_seq_memory	5.83324	7.71714	8.8575	8.94215	4.67072	7.52935	7.27264	3.27166	6.10093	1.49552	4.45136	0.881362	3.85943	0.690224	3.64912	3.14444	3.58057	0.0441854	3.70362	3.47081	1.53539	3.27938	0.3441	3.20371	1.59354	0.669159	1.37261	1.73334	5.51958	2.14214
	nihtbx_oral_reading	15.7826	7.94065	12.6344	11.8421	9.7397	7.17864	10.2483	6.8846	6.8846	4.06254	10.0781	0.129063	6.81896	3.87663	7.04767	3.53897	8.69746	0.314128	1.38046	11.9038	2.70563	12.5835	7.71938	10.6573	3.62885	2.40594	1.13535	1.64965	1.36273	7.43479
	nihtbx_fluid_comp	23.9291	25.1048	26.6824	23.7238	21.0608	21.5623	24.0171	15.6641	18.6265	1.89001	15.1711	4.21599	16.585	6.97048	8.07191	9.27953	13.5879	1.73182	6.92763	16.8319	5.84717	16.3037	4.0567	11.974	10.3568	0.3804	8.7373	11.1452	11.0563	5.32588
	nihtbx_cryst_comp	21.5393	15.1834	18.6265	19.3625	13.3969	12.3216	13.6258	11.7493	15.1592	5.85155	14.9294	1.4095	12.8907	5.65221	12.3283	9.00109	13.4905	0.918187	2.53351	18.3854	3.62335	18.2343	9.18091	17.1166	5.62946	4.18329	2.33822	3.94799	2.23496	9.06203
	nihtbx_total_comp	30.4294	27.7786	31.1185	28.9266	23.861	23.767	26.4865	18.8319	23.4841	4.03653	20.2691	3.8704	19.9695	8.64639	12.8545	12.3076	18.0336	1.71624	6.38532	23.6428	6.43076	23.2287	7.94065	18.642	11.3003	1.70899	7.43026	10.696	9.02268	9.08222
	little_man_efficiency	15.1023	11.1074	15.1592	12.8811	9.44751	12.0007	12.1492	8.93891	7.62863	2.37008	6.98464	3.60263	7.27264	3.62368	7.17864	3.19453	7.34107	0.687384	5.60852	4.91747	4.2023	6.10296	3.01718	6.11852	8.75967	2.2552	6.32382	10.1686	4.71638	3.04558
	matrix_reasoning	8.91405	10.7167	12.5192	10.5855	7.62072	8.3491	8.64639	8.40753	8.67386	2.25408	5.14318	0.793081	5.59703	1.26895	6.72433	5.343	4.8736	0.0245941	2.04133	8.64639	2.55449	11.7618	0.948602	7.36519	5.44428	0.0134542	2.74022	2.27644	3.92807	2.12138
	verbal_learning_immediate	4.16963	5.62946	4.62671	8.13343	4.05341	5.63221	3.47006	5.72574	6.94164	1.41905	4.59755	2.45135	4.78642	0.0412809	2.9859	1.59436	2.97794	0.415398	1.12024	3.33783	0.798734	2.71659	0.641489	4.98552	2.21796	0.718558	0.662805	2.72617	4.03838	1.27066
	verbal_learning_delayed	2.77948	4.56392	4.63742	7.68999	2.83433	5.02525	3.22263	4.44768	5.42343	0.579256	2.38089	1.79305	4.40034	0.100504	2.16497	1.26231	2.00834	0.0296248	0.669159	2.24806	0.721871	2.00788	0.544728	4.08055	1.51069	0.744724	0.413697	1.32666	3.15274	1.72007
	MID_total_earning	2.91188	3.68992	1.40791	3.92807	2.19534	3.16154	3.18758	2.88677	2.22672	0.780089	1.84407	0.363698	1.75981	0.525094	1.92193	1.61851	2.98331	0.557047	0.368475	1.18328	0.512025	1.90998	2.02138	2.3725	1.09739	1.31195	0.786968	0.637538	1.81484	0.911509
	SST_ssrt	4.82373	4.05092	2.55753	1.98037	3.12022	2.63199	3.82484	1.67208	2.59636	0.282449	2.0192	2.50491	1.42741	2.61927	2.06388	0.506802	2.17717	2.31199	0.962515	0.29833	0.032591	1.63305	1.0202	0.914086	1.54525	0.0643529	1.89817	3.18071	1.01342	0.0366292
	X2_back	15.0263	14.1814	12.4298	16.1798	8.14543	14.5984	10.5792	10.4874	7.89496	1.46946	6.21273	3.23569	7.49249	2.65688	5.55546	3.62368	6.77202	1.29342	3.8597	10.4071	3.20502	11.1659	2.58415	10.7932	8.03742	0.118775	3.49861	6.15105	5.49849	1.55787
	recog_memory	9.54037	9.79602	11.0882	10.6188	5.9119	10.2737	9.94206	7.10961	8.21122	1.73278	5.40998	2.66854	4.73146	3.88333	3.70362	3.18758	5.63743	2.41347	0.385831	3.36359	2.33109	5.42183	1.41848	2.23687	2.34025	0.118887	3.494	4.35807	2.73342	0.520511
	cash_choice_prefer_ss	0.0920841	0.594942	0.439076	0.0412809	0.450663	0.0835702	0.368996	0.0262283	0.370901	0.468149	0.00940063	0.361676	0.00179103	0.342801	0.176176	1.13059	1.06639	0.518018	0.232465	0.0308463	0.0450256	0.378792	0.151972	0.207348	0.271062	0.0747762	0.10358	0.0732794	0.938119	0.200371
	cash_choice_prefer_ll	0.156426	0.42432	0.486625	0.00349763	0.513304	0.118887	0.38139	0.0238072	0.618454	0.451686	0.0549805	0.563436	0.030365	0.297917	0.12713	1.13141	1.15503	0.57376	0.381587	0.0441757	0.0747762	0.471015	0.0643529	0.248148	0.3105	0.12291	0.17393	0.0263351	0.79062	0.314588
	PQB_psychosis_severity	1.15562	2.42537	1.84407	2.42375	1.89943	2.14506	3.22674	1.70899	1.42498	0.0210354	2.31661	0.0140787	2.82132	0.0412809	0.314128	0.288919	0.571528	0.0441854	0.459621	2.05931	0.368531	0.981802	0.0559508	1.34819	0.487624	0.737519	0.363577	1.13867	0.539962	0.214083
	PGBI_mania_total	7.35863	3.29309	6.31261	5.2248	2.83021	3.05709	4.96683	2.01213	3.61233	1.2136	1.8958	1.23326	3.33783	1.64103	2.51467	1.90934	4.39611	1.85779	1.73278	6.24424	2.41676	5.43118	1.32449	2.33075	2.91675	1.2862	2.07079	0.827899	1.31554	4.52334
	CBCL_syn_anxdep	1.36273	0.966001	0.694869	1.81958	0.292631	0.343044	0.360427	1.01117	0.286544	0.0775984	0.0655255	0.29637	0.79561	0.0948747	0.310883	0.229433	0.834276	1.40917	1.0611	0.808821	0.100504	0.0758931	0.50757	0.128473	0.240466	0.163537	0.208026	0.00554999	0.145739	0.63565
	CBCL_syn_withdep	3.71439	2.62022	1.92755	5.22873	2.32247	1.61639	1.17299	1.35474	0.914086	1.05205	0.768521	1.23326	0.975161	0.812734	0.955308	0.583555	2.85199	1.3702	2.53655	2.3707	0.56253	1.41417	0.252532	1.69553	1.28161	0.366369	0.14869	0.174345	0.331323	1.39773
	CBCL_syn_somatic	0.189635	0.382146	0.0589472	1.4095	0.616766	0.622022	0.161217	0.101489	0.478748	1.00408	0.128473	0.0265477	0.526399	0.179198	0.295909	0.921327	0.517446	0.14869	0.0630667	0.0106862	0.58706	0.280687	0.333377	0.562192	0.0758931	0.142656	0.366369	0.142656	0.118887	0.206029
	CBCL_syn_social_prob	5.36393	4.96716	4.59559	8.428	4.43734	3.84994	4.21801	2.91851	2.31786	1.10986	3.06291	2.00842	1.88711	1.47017	1.66008	0.929006	4.50348	1.31126	1.65598	3.06359	1.60318	2.98753	0.0589472	1.7513	1.80472	0.48475	0.69628	0.808385	2.2298	3.8589
	CBCL_syn_thought_prob	3.87097	4.00055	3.35534	3.12919	1.5712	1.16776	3.9698	0.732135	0.231633	0.0655255	1.42215	0.189767	0.260876	0.715375	0.424925	0.0774442	2.68156	1.61851	1.13352	1.11142	0.49338	0.295909	0.811241	0.524657	0.491229	0.139151	1.38544	0.300072	0.844361	0.314128
	CBCL_syn_attention_prob	11.9083	10.1411	10.9436	11.5057	9.43361	8.92819	11.1265	2.49533	1.89001	0.314588	5.89968	1.02901	2.40594	5.41057	1.83957	0.803563	7.79747	2.00834	1.63922	3.33783	0.683192	4.25106	0.180614	4.03728	3.22775	0.525094	4.84756	1.9296	2.99602	1.38437
	CBCL_syn_rulebreak	5.52664	3.77717	5.0579	5.46882	2.82619	1.81471	7.07638	0.938119	1.10681	1.66205	1.43053	0.129063	1.4494	1.06536	0.833386	0.29637	2.77085	0.0884303	0.634689	1.4209	0.720674	2.62535	0.0640105	2.24677	1.0247	0.407649	0.975161	0.501283	1.78089	2.89409
	CBCL_syn_aggresive	5.20494	2.63595	2.79791	5.60852	3.00012	2.45343	4.09649	0.601919	0.595538	0.833762	0.700452	0.14569	1.10546	1.22989	1.64557	0.929006	3.66338	0.588685	0.444342	0.649873	0.445346	2.64123	0.143718	1.36819	1.65352	0.35799	1.29654	0.221075	0.999364	3.22674
	CBCL_internal	1.82695	1.47507	0.784476	3.33783	1.00408	0.906824	0.587857	0.789404	0.183707	0.0617523	0.0549805	0.468149	1.02753	0.14948	0.260876	0.0456766	1.52282	1.26231	1.10986	0.988592	0.0356223	0.188704	0.270298	0.183491	0.36921	0.045697	0.0465289	0.00179103	0.114441	0.544728
	CBCL_external	5.9119	3.27808	3.77717	6.21187	3.27263	2.50201	5.47881	0.763731	0.802051	1.16018	0.987495	0.149982	1.32406	1.29654	1.51442	0.766126	3.76998	0.338717	0.539962	0.938119	0.564126	2.92839	0.0769537	1.77069	1.59943	0.401498	1.3158	0.324312	1.32865	3.47713
	CBCL_total	7.04166	5.9212	4.94887	9.16925	4.5785	4.33532	5.8	1.55482	1.03687	0.483304	2.03152	0.671236	1.67208	1.52264	1.4305	0.518021	5.22275	1.43673	1.37903	1.85903	0.564804	2.08312	0.0963073	1.67127	1.66322	0.248714	1.398	0.598359	1.55149	1.98205
	CBCL_dsm_depressive	4.84822	2.8182	1.89708	4.68665	1.67868	1.78089	1.98425	1.25081	0.672795	0.557419	1.00408	0.703262	0.669754	1.11142	1.11142	0.549635	2.62022	2.42537	1.79224	1.9535	0.579256	0.540258	0.302643	1.22929	1.41641	0.332996	0.653543	0.191071	0.294882	1.09076
	CBCL_dsm_anxiety	1.20357	1.12787	0.670544	1.81484	0.480741	0.42864	0.339233	1.28161	0.2551	0.486625	0.145739	0.359055	1.54383	0.111562	0.53938	0.286525	1.15503	1.00411	0.469138	0.867419	0.00711229	0.0887304	0.649873	0.3804	0.0920841	0.29871	0.190736	0.114144	0.266689	0.618454
	CBCL_dsm_somatic	0.0977866	0.592934	0.0385231	1.82657	0.884514	1.10658	0.38164	0.142903	0.372824	0.797735	0.180756	0.0542357	0.394355	0.419421	0.974404	1.18328	0.281716	0.00179103	0.314385	0.0589183	0.514516	0.365058	0.50757	0.854386	0.103917	0.091915	0.344258	0.0339977	0.0687511	0.415779
	CBCL_dsm_ADHD	9.76662	8.40753	9.48446	10.9245	8.57455	8.84756	10.3586	1.80579	1.25476	0.142656	4.5224	0.766678	1.69518	3.83767	1.07959	0.795472	5.90469	1.3158	1.30814	2.81908	0.673065	3.06016	0.0308463	2.42045	2.05821	0.32523	4.22784	1.40791	2.92724	0.784476
	CBCL_dsm_opposit	3.494	1.45296	1.0713	2.68348	1.84289	1.72544	2.55382	0.086744	0.115683	0.48475	0.430611	0.094743	0.930045	0.808385	1.333	0.79062	2.80974	0.604128	0.495703	0.326439	0.0542357	1.66322	0.0281461	1.00411	0.689499	0.397702	0.502198	0.179198	0.420035	2.55986
	CBCL_dsm_conduct_prob	5.85017	3.16837	4.87998	4.76702	3.13552	1.13408	5.98635	1.07953	1.23326	1.92875	1.28864	0.0977866	0.955833	1.40798	1.19224	0.424385	2.80505	0.0758931	0.579375	1.48447	0.9651	2.44015	0.197473	2.41182	1.95552	0.687384	1.21784	0.472962	1.9296	3.26573
	CBCL_SCT	4.18687	6.8846	3.06291	5.70855	3.0143	3.13796	2.72203	2.18763	2.02816	0.3804	3.40439	2.85854	1.84085	1.27066	1.00964	0.14869	4.27172	2.21002	0.785999	1.83957	0.343423	2.25881	0.288037	2.69549	1.3841	0.446831	0.641068	1.22963	0.600859	0.449425
	CBCL_OCD	0.79062	1.4209	0.506918	1.7262	0.279247	0.494188	0.627533	0.650175	0.170717	0.455073	0.436576	0.260697	0.397657	0.0648353	0.0326977	0.246298	0.956043	0.536635	0.541279	1.05506	0.166706	0.00815312	0.555737	0.00711229	0.0920488	0.0455289	0.0456937	0.0721157	0.0183979	0.534334
	CBCL_stress	5.38005	3.55329	3.53897	6.5685	2.88045	2.95334	3.59548	1.78616	0.599679	0.0456766	1.0369	0.579375	1.32916	1.18984	1.22929	0.929006	4.06994	1.35938	1.13823	1.98507	0.447039	1.24945	0.105597	1.33942	1.40606	0.180756	1.19334	0.163927	1.01363	1.38437
	UPPS_negative_urgency	0.484559	0.066892	0.606326	0.522064	1.28526	0.58177	1.3156	0.0219138	0.113009	0.319542	0.795193	0.92947	0.770428	0.377098	0.183707	0.29637	1.47058	0.301771	0.448764	0.382083	0.370901	1.06639	0.580193	0.948805	0.583476	0.00264599	0.0739605	0.0758931	0.526399	0.412898
	UPPS_lack_planing	0.352161	0.370804	0.441315	0.517477	1.10032	0.134286	0.79062	0.158695	0.484559	1.7125	0.114441	1.56612	0.988342	0.368698	0.0619027	2.44482	0.338584	0.203905	0.227993	0.00554999	0.216059	0.576158	0.709453	0.501283	0.091233	1.29654	0.0655255	0.415779	0.190736	0.129203
	UPPS_sensation_seeking	0.0238072	0.263643	0.23008	0.0747762	0.839559	0.68932	0.18981	0.732209	0.0347628	0.0542357	0.101398	0.0456766	1.64202	0.244072	0.396294	0.402709	0.8295	0.932609	0.0479106	0.606736	0.312379	0.490054	1.06677	0.703118	0.210241	1.16018	0.127353	0.155081	0.0698422	0.770428
	UPPS_positive_urgency	1.13535	1.27085	1.56165	2.46899	2.45435	1.9275	1.6104	0.0698217	0.37574	0.0498644	0.693477	0.0273134	0.0911412	0.316851	0.477587	0.352932	1.26566	0.0920841	0.753487	0.904721	0.616569	0.693274	0.189366	0.665303	0.0423078	0.183707	0.351751	0.0263351	0.0125715	0.0734326
	UPPS_lack_perserverance	0.579375	0.648022	0.854386	0.543051	1.59462	0.351751	1.20357	0.363322	0.438204	0.102271	1.32855	0.1148	0.14293	0.594872	0.0326977	1.11894	0.450195	0.134286	0.407649	1.99139	0.466426	0.0655255	0.0887304	0.113009	0.579256	1.53715	0.336417	0.0441854	0.0228206	0.0643529
	BISBAS_bis_sum	0.416877	0.233126	0.161217	0.0895503	0.0906317	0.032941	0.177508	0.0630667	0.1425	0.0542357	0.212601	0.313156	0.0459177	0.0643529	0.591829	0.0441757	0.124931	0.100504	0.246834	0.0553308	0.0425097	0.161217	0.382083	0.148454	0.0695469	0.100504	0.48475	0.0441757	0.171648	1.55413
	BISBAS_reward_resp	0.148969	0.929006	1.33933	1.82253	1.7382	2.35109	0.498514	0.927966	0.449339	0.156434	2.20993	0.145718	0.114144	0.292237	0.424368	0.49338	0.286427	1.23326	0.0646514	0.57796	1.3436	0.115683	0.0887304	1.00408	0.055149	0.550224	0.0441757	0.353402	1.27351	0.52496
	BISBAS_drive	0.678182	1.49904	3.59359	4.2804	3.00689	3.20137	2.51467	0.0732794	0.3804	0.0888152	3.39613	0.0920841	0.394907	0.46262	0.985288	0.0263351	0.096394	0.314128	0.0796529	0.57376	0.733495	0.102209	0.118887	0.733826	0.103917	0.142656	0.190665	0.131663	1.68979	0.649873
	BISBAS_fun_seek	0.36413	0.827899	1.73182	1.48529	0.545218	0.886019	2.60844	0.100504	0.539962	0.856159	1.23326	0.0597772	0.2426	0.157095	0.131932	0.158554	0.0827842	0.460653	0.172477	0.752061	0.492334	0.0553308	0.356618	0.581317	0.203442	0.16167	0.00311455	0.00182741	0.561978	0.323876

## Sheet: Figure 3a
Figure 3a	Tract-wise function profiles (z-scored)
	Tract	11_task_cognitive_performance	5_depression_mdd_disorder
	AF	1.55225	-0.943618
	FAT	1.63568	-0.649045
	PAT	0.030717	-0.989896
	SLF2	-0.0201296	-1.39631
	SLF3	1.2354	-1.26051
	SLF1	0.148422	-0.257484
	IFOF	1.28422	-0.0154188
	ILF	0.484585	-0.0651733
	UF	-0.374249	2.31481
	MdLF	0.590156	-1.29261
	VOF	0.258797	-1.76393
	OR	1.33783	-0.168309
	CST	0.00842874	0.442345
	C_PHP	-0.344877	-0.0594857
	C_PH	-1.35924	1.05552
	C_FP	-1.17871	0.638957
	C_FPH	-1.52046	0.706987
	C_PO	-1.42591	1.37597
	F	-1.81908	0.814681
	CS_A	-0.35657	1.56536
	CS_P	-0.724697	0.529448
	CS_S	-0.46619	-0.0920642
	TR_A	-0.307507	0.262066
	TR_P	1.03719	-0.550605
	TR_S	0.293951	-0.201691

## Sheet: Figure 3b
Figure 3a	Decoding results for sCCA modes
	NeuroSynth Topic	Correlation coefficient with Association Development mode’s loading pattern	p-value with FDR correction (one-sided)	Correlation coefficient with Subcortical/limbic Development mode’s loading pattern	p-value with FDR correction (one-sided)
Spatial permuted rho	Depression	-0.547397	1	0.542897	0.037
(10,000 iterations)	Mental imagery	0.432404	0.093	-0.240083	1
	Schizophrenia and Psychotic Symptoms	-0.137834	1	-0.0325274	1
	Cognitive-control & task performance	0.53637	0.037	-0.474745	1
	Language	0.548972	0.037	-0.666037	1
	Cognitive Conflict	0.386722	0.158	-0.351218	1
	Numerical Representation and Processing	0.522193	0.043	-0.396524	1
	Reading and Words	0.600167	0.037	-0.67262	1
	Semantic words	0.466272	0.053	-0.494881	1
	Fear Conditioning and PTSD	-0.532432	1	0.529731	0.037
	Emotion and Affective Evaluation	-0.372545	1	0.33844	0.217
	Speech	0.611982	0.037	-0.705534	1
	Reward	-0.641124	1	0.507659	0.041
	Emotion Regulation	-0.170914	1	0.0336891	0.887
	Cognitive task demands	0.596229	0.037	-0.646675	1
	Episodic Memory	-0.245738	1	0.297393	0.23
	Working_memory	0.363093	0.217	-0.27261	1
	Learning and training	0.233924	0.437	-0.122365	1
	Attention	0.605681	0.037	-0.540187	1
	Perception	0.410351	0.128	-0.392265	1
	Decision making	-0.298508	1	0.210266	0.444
	ADHD and Eating Disorders	-0.53322	1	0.513855	0.039
	Representation	0.59938	0.037	-0.504949	1
	Personality Traits	-0.328438	1	0.24047	0.364
	Reasoning	0.0850631	0.815	-0.0894503	1
	Memory Encoding	-0.198481	1	0.27261	0.299
	OCD and Dopamine Treatment	-0.555273	1	0.452285	0.07
	Substance Abuse and Stress Response	-0.609619	1	0.570391	0.037
	Recognition Memory	-0.0220534	1	0.152956	0.599
	Response inhibition	-0.01654	1	-0.0123914	1
	Social Cognition and Empathy	0.0574964	0.887	-0.138629	1

## Sheet: Figure 4a
Figure 4a	Tract-wise profiles of mitochondrial properties
	Tract	Tract-wise MitoD (z-score)	Tract-wise MRC (z-score)
	AF	0.140855	0.255276
	FAT	1.40359	1.27618
	PAT	1.85713	2.02753
	SLF2	1.33018	1.15343
	SLF3	0.847166	0.990302
	SLF1	0.268619	0.456348
	IFOF	0.411057	0.30074
	ILF	0.0444266	0.0921906
	UF	0.0381987	0.0462635
	MdLF	1.36608	1.21119
	VOF	1.62797	1.77631
	OR	-1.29598	-1.37384
	CST	-0.61627	-0.399093
	C_PHP	-0.283871	-0.147815
	C_PH	-0.460189	-0.419753
	C_FP	-0.81148	-0.59366
	C_FPH	-1.86537	-1.78959
	C_PO	-1.44631	-1.19173
	F	0.260406	0.149379
	CS_A	0.107631	-0.0714842
	CS_P	-0.922147	-1.00742
	CS_S	0.123631	-0.183081
	TR_A	-1.05411	-1.33334
	TR_P	-0.310247	-0.357752
	TR_S	-0.760945	-0.866578

## Sheet: Figure 4b
Figure 4b	Association between tract-wise mitochondrial profiles and sCCA loadings of two modes
	Mode 1: Association Development Mode							Mode 2: Subcortical/Limbic Development Mode									Mode 1: Association Development Mode							Mode 2: Subcortical/Limbic Development Mode
Spatial permuted rho	Iteration	CI	CII	CIV	MitoD	TRC	MRC	CI	CII	CIV	MitoD	TRC	MRC					CI	CII	CIV	MitoD	TRC	MRC	CI	CII	CIV	MitoD	TRC	MRC
(10,000 iterations)	1	-0.382381	0.236936	-0.172424	0.152092	-0.0359704	0.208394	0.480588	-0.265957	0.206855	-0.118981	-0.0248848	-0.209966				p-value with FDR correction (one-sided)	0.01776	0.0188	0.01776	0.01776	0.01776	0.01776	0.9958	0.9958	0.9958	0.9958	0.9958	0.9958
	2	0.180634	0.193146	0.0390983	0.0578655	-0.170078	-0.0715499	-0.216965	-0.164084	-0.0800981	0.111204	0.0762098	0.00933181
	3	-0.0621663	-0.138799	0.0152483	0.200965	0.211913	-0.0613843	0.314949	0.283065	-0.157086	-0.325058	-0.0832087	0.0614344
	4	0.130197	-0.0406622	0.191191	0.0320606	0.352667	-0.0324516	-0.124424	-0.0388826	-0.228629	0.0878746	-0.179637	0.111204
	5	0.17086	-0.00821065	0.0621663	0.138799	-0.546985	-0.121596	-0.148531	-0.0326613	0.150087	-0.210743	0.428486	0.136867
	6	0.0117295	0.00781966	0.133325	-0.170469	-0.128633	0.070377	0.0279954	0.0295507	-0.120536	0.273733	0.0839863	-0.149309
	7	-0.229116	-0.103611	0.0340155	0.00312786	0.0633393	-0.104392	0.0816534	0.0940958	-0.0031106	0.143865	-0.0746545	0.146976
	8	0.197055	-0.216214	0.0261959	0.0140754	-0.112603	0.511015	-0.0388826	0.176527	-0.15553	0.0800981	0.125979	-0.486032
	9	0.13919	-0.024241	0.0281508	-0.093445	-0.217387	-0.138408	-0.0816534	0.136867	-0.0365496	0.066878	0.167195	0.225519
	10	-0.273297	-0.256876	-0.163822	-0.0836704	-0.113776	0.345238	0.219298	0.033439	0.0575462	0.19208	0.131423	-0.151642
	11	0.0418352	-0.045354	-0.0340155	-0.046918	0.109866	-0.0633393	-0.00933181	0.0209966	0.0661003	0.0940958	-0.0256625	0.0209966
	12	0.272515	0.0301057	0.404668	-0.154829	-0.0824974	0.069986	-0.189747	-0.0015553	-0.29784	0.210743	0.130645	-0.0559909
	13	0.161085	0.32999	-0.174378	0.0801515	-0.0136844	-0.221296	-0.125202	-0.377938	0.0832087	0.114315	0.031106	0.0793204
	14	-0.167341	-0.365178	0.0277598	0.114167	-0.0492639	-0.19471	0.194413	0.228629	0.0536579	-0.183526	0.138422	0.112759
	15	-0.0750688	-0.0246319	0.0265869	0.16304	0.0195492	0.0633393	-0.0349943	-0.0917628	-0.115092	-0.0723215	0.0878746	-0.0870969
	16	0.145446	-0.0398803	-0.173597	0.114558	-0.0394893	0.351885	-0.167973	0.0404379	-0.0194413	0.0248848	0.0326613	-0.381049
	17	0.271342	0.00156393	-0.0903171	-0.0258049	0.0351885	-0.124724	-0.121314	-0.103428	-0.0419932	0.100317	-0.187414	0.111982
	18	0.0101656	-0.209567	0.00273688	-0.159521	-0.15131	-0.177897	-0.151642	0.127535	0.0031106	0.144643	0.0878746	0.297063
	19	0.196665	-0.132152	-0.0523917	-0.109475	0.179461	0.293628	-0.174971	0.191302	0.0832087	0.048992	-0.157863	-0.162529
	20	0.297929	-0.117686	0.192364	0.211131	-0.471526	-0.0602114	-0.185081	-0.0699886	-0.196746	-0.18197	0.416043	0.108871
	21	-0.068813	0.130588	-0.00781966	-0.0723319	0.267823	-0.310441	0.00699886	-0.241849	0.0839863	-0.017886	-0.300173	0.365496
	22	0.27056	-0.179852	0.386682	-0.10752	0.216996	-0.00742868	-0.368607	0.188969	-0.274511	0.146976	-0.328946	0.132978
	23	-0.0125115	0.328426	0.0774147	0.240846	0.0821065	0.0656852	0.159418	-0.309505	0.0163307	-0.243405	0.0746545	-0.0940958
	24	-0.104392	0.14701	-0.351494	-0.0215041	0.178288	-0.0891442	0.160196	-0.220853	0.437818	0.0925405	-0.202189	-0.0427708
	25	0.0293237	-0.0574745	-0.14701	-0.27447	-0.00821065	0.0543467	-0.0956511	0.0552132	0.249626	0.422265	-0.0015553	0.0505473
	26	-0.123551	-0.0148574	-0.0301057	0.106738	0.227161	0.0328426	0.252737	0.0933181	0.082431	-0.111204	-0.117425	0.0139977
	27	-0.138408	0.3816	-0.0265869	-0.0649032	0.242801	0.302621	0.215409	-0.220075	0.104983	0.101095	-0.270623	-0.167973
	28	0.216605	0.0218951	0.0785876	0.117686	0.366351	0.0997007	-0.19208	-0.108871	0.0287731	0.0248848	-0.304839	-0.100317
	29	-0.0664671	0.0308877	-0.159521	-0.238891	-0.0977458	0.114949	0.116648	0.151642	0.159418	0.468146	0.0015553	-0.00466591
	30	-0.0265869	-0.156393	0.00390983	-0.320997	0.157566	0.0899261	-0.0202189	0.0746545	0.0832087	0.288509	-0.00233295	-0.0933181
	31	-0.0613843	-0.070377	-0.177115	0.116904	0.311614	0.0355795	0.0326613	0.0295507	0.292397	-0.0832087	-0.34761	0.0894299
	32	0.132152	-0.0574745	0.092663	0.122378	0.48521	-0.0301057	0.0528803	-0.0147754	-0.118981	-0.104983	-0.42693	0.108871
	33	0.21465	-0.341719	0.233026	-0.0160303	0.0254139	0.265478	-0.377161	0.279954	-0.124424	-0.0878746	0.00855416	-0.255847
	34	0.0320606	0.0293237	-0.00351885	0.280726	0.138017	0.124724	0.220075	0.148531	0.0972064	-0.202967	-0.0972064	-0.0622121
	35	0.106347	-0.107129	-0.421089	0.00273688	0.208394	-0.346802	-0.0295507	0.00855416	0.404379	0.118203	-0.0412155	0.211521
	36	-0.104783	-0.243973	0.0312786	-0.0989187	0.274861	0.331554	0.0933181	0.191302	-0.0404379	0.0124424	-0.322725	-0.322725
	37	0.0414442	0.307704	-0.471526	0.225597	-0.069595	0.184544	-0.0948734	-0.148531	0.446372	-0.32117	0.253514	-0.206078
	38	0.139972	0.0516098	-0.0895351	-0.0778056	0.225988	-0.333509	-0.237961	-0.0692109	0.283843	0.171861	-0.219298	0.33439
	39	-0.0308877	0.0351885	-0.291673	-0.183371	0.045354	0.190409	0.101095	-0.118203	0.210743	0.215409	-0.170306	0.0521026
	40	0.148183	-0.0735048	0.0125115	-0.355013	-0.0340155	-0.206048	-0.101872	0.159418	-0.0209966	0.441706	0.11587	0.0769875
	41	-0.0641212	0.164604	-0.135671	-0.210349	-0.286591	0.133716	-0.0171083	-0.28462	0.0762098	0.286176	0.328946	-0.17886
	42	-0.093054	-0.283854	-0.0101656	0.0613843	-0.3339	-0.2385	0.14231	0.300951	0.194413	-0.0139977	0.368607	0.146198
	43	0.143491	0.444548	-0.104392	0.092272	-0.0105565	0.280726	-0.0559909	-0.314171	0.213854	-0.0217742	0.0925405	-0.182748
	44	0.0297147	0.0676401	0.159521	0.1431	0.279162	0.192755	0.051325	0.0349943	-0.0622121	-0.209188	-0.24496	-0.0972064
	45	-0.0852343	0.436728	-0.0801515	0.0504368	-0.00508278	-0.24241	0.133756	-0.274511	0.185081	0.0528803	0.0629897	0.206855
	46	-0.116122	0.21856	0.116513	0.320997	-0.0875802	-0.140754	0.0870969	0.0194413	-0.167973	-0.298618	0.101872	0.0544356
	47	0.245146	-0.110648	0.161085	-0.444548	-0.143882	-0.209176	-0.0412155	0.0746545	-0.0940958	0.499252	0.0622121	0.227852
	48	0.114949	-0.312005	0.0414442	0.154047	0.317478	-0.123551	0.0396602	0.379494	-0.0614344	-0.0365496	-0.241072	0.0606568
	49	0.188063	0.213086	-0.184153	0.0821065	-0.340937	-0.141145	-0.164084	-0.153197	0.159418	0.0031106	0.388826	0.217742
	50	-0.0817155	0.255312	0.0132934	0.311614	-0.17086	-0.0046918	0.0233295	-0.0528803	0.0940958	-0.124424	0.279954	-0.0233295
	51	-0.0828884	0.0191582	-0.115731	-0.23068	0.093445	0.26626	0.246515	-0.115092	0.0676556	0.367051	-0.0715439	-0.172639
	52	0.12707	0.140754	0.270169	-0.199401	0.160303	-0.0261959	-0.0435485	-0.12909	-0.252737	0.0419932	-0.126757	-0.0373273
	53	-0.567707	0.0191582	-0.0864073	0.267823	-0.239673	0.106738	0.531136	0.125202	0.19208	-0.357719	0.158641	-0.184303
	54	0.0289328	0.0140754	0.0981368	-0.0950089	-0.0437901	-0.0175942	-0.100317	-0.0800981	-0.14231	-0.0132201	-0.0116648	0.0832087
	55	-0.0301057	0.196665	-0.0187672	0.407795	-0.0754597	0.285809	0.015553	0.0388826	-0.0614344	-0.32428	0.349165	-0.157086
	56	-0.176724	0.0418352	-0.167341	-0.267823	-0.0414442	0.170469	0.265179	-0.0388826	0.0279954	0.199079	0.0637674	-0.213076
	57	-0.288937	-0.241628	-0.0258049	0.141536	0.259222	-0.0199401	0.191302	0.151642	0.0116648	-0.153197	-0.164084	-0.00388826
	58	-0.0191582	0.0414442	0.0602114	0.215823	-0.0484819	0.466052	0.230185	-0.0544356	-0.106538	0.0318837	0.097984	-0.355387
	59	-0.195492	-0.292455	-0.024241	0.214259	0.0758507	-0.0367524	0.290064	0.251181	0.0272178	-0.293174	0.114315	0.0948734
	60	0.092272	-0.444548	-0.211131	0.123551	-0.00547376	0.104392	0.0202189	0.624454	0.140755	-0.0878746	0.0101095	-0.100317
	61	0.193537	0.0586475	-0.0414442	-0.356968	0.102829	-0.0363614	-0.0816534	-0.0637674	-0.0225519	0.300173	-0.199856	-0.0948734
	62	0.260395	0.0113385	-0.0175942	0.0023459	-0.331945	-0.00547376	-0.0878746	0.0917628	-0.031106	0.105761	0.341389	-0.0015553
	63	0.289328	-0.253357	-0.109866	0.0551286	-0.142318	0.140754	-0.314171	0.317282	0.14231	0.0295507	0.132201	-0.0622121
	64	0.300666	-0.197055	-0.132543	-0.122378	-0.13919	-0.0164213	-0.293174	0.243405	0.160974	0.122091	0.12909	-0.232518
	65	-0.0265869	-0.237327	0.0211131	-0.139581	-0.0578655	0.416006	-0.159418	0.211521	-0.147754	0.273733	0.0629897	-0.407489
	66	0.202138	0.00430081	0.112994	-0.139581	0.170078	0.0625573	-0.202189	-0.0482144	-0.0388826	0.232518	-0.206855	-0.0940958
	67	0.0742868	0.440247	-0.0668581	-0.0406622	-0.205266	0.0715499	0.0886522	-0.255847	-0.0559909	0.180415	0.138422	-0.0661003
	68	-0.154047	-0.200183	-0.188063	-0.125115	0.0664671	-0.465661	-0.0591015	0.122869	0.234073	0.279954	0.108871	0.383382
	69	-0.0727229	0.318651	0.180634	-0.174769	-0.0551286	0.387073	0.164862	-0.304839	-0.262846	0.0264401	0.0396602	-0.531913
	70	-0.28229	-0.156393	-0.130979	0.217778	-0.304576	0.620881	0.364718	0.097984	0.234073	-0.116648	0.19208	-0.464258
	71	0.216605	0.225988	0.164995	0.00547376	-0.105565	-0.108302	-0.0746545	-0.21852	-0.273733	0.017886	0.0536579	0.0575462
	72	-0.245537	0.237327	0.448849	-0.00742868	-0.283463	0.231853	0.188192	-0.189747	-0.461147	-0.0101095	0.346832	-0.393491
	73	-0.268996	-0.00938359	-0.0488729	0.133716	0.180634	-0.0164213	0.241072	-0.0326613	0.0777651	-0.220853	-0.213076	-0.199856
	74	0.0531737	0.121596	0.0422262	-0.138017	0.0140754	0.104002	-0.117425	0.0217742	-0.00466591	0.216187	0.125202	-0.136867
	75	-0.0394893	-0.371825	-0.147401	0.273688	0.310832	-0.0797606	0.101095	0.297063	0.0886522	-0.191302	-0.0886522	0.198301
	76	-0.387855	-0.188454	-0.229898	0.0602114	0.0512188	0.354622	0.320392	0.283065	0.310283	0.033439	0.0800981	-0.243405
	77	0.120032	-0.0117295	-0.0731138	0.0508278	0.0144664	-0.275643	-0.0256625	-0.0995393	-0.0318837	-0.064545	0.0878746	0.446372
	78	0.137626	-0.404277	-0.00156393	-0.286591	0.282681	0.170078	-0.0412155	0.328169	0.0637674	0.251959	-0.219298	-0.0614344
	79	-0.176724	0.128242	0.148574	0.154829	-0.0476999	-0.0273688	0.0948734	-0.175749	-0.0248848	-0.0762098	0.188969	0.172639
	80	-0.135671	0.336636	-0.0414442	-0.0215041	0.291282	-0.244755	-0.00466591	-0.246515	-0.117425	0.106538	-0.223964	0.21852
	81	0.105174	-0.00508278	0.379254	0.0961818	0.11925	-0.23459	-0.066878	-0.015553	-0.304062	-0.0248848	0.0256625	0.193635
	82	0.0844524	0.297929	0.181807	-0.0598204	0.0629483	0.046136	-0.153975	-0.0505473	0.0217742	0.111204	-0.0567685	-0.187414
	83	0.00351885	0.149747	0.0340155	0.217387	0.00312786	0.092272	-0.0987617	-0.174971	0.110426	-0.267512	0.0870969	-0.0194413
	84	-0.196274	0.105956	-0.299493	-0.0390983	-0.0527827	-0.293237	0.116648	-0.145421	0.267512	0.0567685	0.0505473	0.283843
	85	0.0570835	-0.577873	0.315132	-0.188845	-0.156784	0.0109475	-0.0139977	0.458036	-0.32428	0.396602	0.209188	0.0606568
	86	-0.238109	0.0566926	-0.0179852	0.193146	0.0942269	-0.263132	0.248848	0.0505473	0.0746545	-0.23174	-0.29473	0.163307
	87	-0.14701	0.0261959	-0.152092	-0.0523917	0.407795	-0.0953999	-0.14231	0.183526	0.017886	0.137644	-0.419154	0.114315
	88	-0.0476999	-0.301448	-0.225988	0.442202	0.215041	-0.173987	0.0225519	0.206855	0.346832	-0.200634	-0.180415	0.108871
	89	-0.0723319	0.0258049	0.220123	0.220514	-0.0367524	-0.125897	0.123647	-0.031106	-0.16564	-0.310283	0.0272178	0.0583238
	90	0.113776	-0.328426	-0.426954	-0.0891442	0.167341	-0.20683	-0.0606568	0.348388	0.199856	0.0373273	-0.159418	0.133756
	91	0.203311	0.0867983	0.0418352	0.208785	0.225206	-0.12707	-0.235628	-0.0279954	-0.0746545	-0.227074	-0.111204	0.117425
	92	-0.247492	-0.100483	0.0320606	-0.0942269	-0.227943	-0.103611	0.204522	0.0614344	0.0381049	0.0419932	0.124424	0.0583238
	93	-0.0316696	-0.193537	0.241237	-0.154047	0.0437901	0.173987	0.00855416	0.220075	-0.0730992	-0.0217742	-0.0451038	-0.230962
	94	-0.140754	0.0879712	0.092663	-0.0101656	-0.330381	0.265869	0.235628	-0.0777651	-0.107316	0.150864	0.222408	-0.223964
	95	-0.1431	-0.069204	-0.151701	0.212304	0.454322	0.304576	0.141532	0.0272178	0.149309	-0.193635	-0.339834	-0.227852
	96	0.39372	-0.304576	0.00977458	-0.12707	-0.0910991	-0.181807	-0.25507	0.343722	-0.0388826	0.101872	-0.0209966	0.16564
	97	-0.281117	-0.176333	0.177115	-0.00547376	0.132543	0.145837	0.0528803	0.160196	-0.0552132	0.105761	-0.0948734	-0.0163307
	98	-0.0914901	0.000390983	-0.264696	0.0520008	-0.0199401	-0.201747	0.0715439	-0.206078	0.204522	0.0567685	0.0902075	0.0707662
	99	-0.0129024	0.261568	0.381209	-0.069204	-0.0304967	-0.0672491	0.132201	-0.235628	-0.332057	-0.0388826	0.0995393	0.125202
	100	0.101656	0.264696	0.0261959	-0.206048	-0.046136	0.0715499	-0.0342166	-0.107316	0.0684333	0.193635	0.0606568	0.0886522
	101	-0.186108	-0.304967	-0.240846	0.151701	0.068813	-0.347975	0.0785428	0.160974	0.221631	-0.111204	-0.0870969	0.282287
	102	-0.0328426	-0.093054	0.382772	-0.244755	-0.182198	0.415615	0.0552132	-0.00855416	-0.212299	0.276066	0.245738	-0.295507
	103	-0.00508278	-0.39763	-0.0211131	-0.184153	-0.0164213	-0.20683	-0.0699886	0.357719	-0.0482144	0.229407	0.00544356	0.157863
	104	-0.537602	-0.162258	-0.108302	-0.0625573	0.289718	0.216605	0.509361	0.238739	0.172639	-0.0326613	-0.29473	-0.31106
	105	0.0660761	0.269387	0.0449631	-0.152874	-0.0750688	-0.0316696	0.19208	-0.145421	-0.0769875	0.162529	0.120536	-0.167973
	106	-0.0359704	0.147401	0.136062	0.0508278	0.0762417	-0.0109475	0.25818	-0.0458814	-0.0241072	0.0101095	-0.0217742	0.15242
	107	-0.13919	-0.0101656	-0.0578655	-0.0676401	0.070377	0.069986	0.0583238	0.122869	0.0412155	0.0233295	-0.0894299	-0.122869
	108	0.022286	0.317869	-0.0824974	0.590775	0.304967	0.631829	0.0116648	-0.308727	0.0684333	-0.617455	-0.237961	-0.607345
	109	0.103611	-0.0156393	0.282681	-0.194319	-0.16695	0.183762	-0.0209966	0.125202	-0.217742	0.0956511	0.285398	-0.122091
	110	0.0621663	0.296756	-0.0891442	0.330772	0.0938359	-0.0109475	0.0381049	-0.279177	-0.0622121	-0.300173	-0.0972064	-0.0015553
	111	-0.193146	0.177506	0.141145	-0.276816	-0.0953999	-0.00860163	0.17886	0.00699886	-0.0614344	0.158641	0.00933181	0.17886
	112	0.429299	0.255703	0.342892	0.0582565	0.070377	-0.101656	-0.264401	-0.214632	-0.315726	-0.198301	0.0404379	0.219298
	113	0.105565	-0.148574	0.224033	0.345629	-0.140363	-0.293628	-0.209966	0.0427708	-0.31106	-0.237961	0.0637674	0.453371
	114	0.0129024	0.0856253	-0.390201	0.236936	-0.0269778	-0.312786	-0.0870969	0.0108871	0.504696	-0.328169	0.246515	0.303284
	115	0.424608	-0.238891	-0.354622	0.451195	-0.227943	0.104783	-0.349943	0.253514	0.511694	-0.507806	0.143088	-0.0894299
	116	0.136062	0.160694	-0.245537	0.285418	-0.0304967	0.100483	-0.084764	-0.2053	0.00933181	-0.194413	0.179637	-0.238739
	117	0.0367524	0.0707679	0.120032	0.350712	-0.172815	0.00664671	-0.0015553	-0.0746545	-0.178082	-0.427708	0.0194413	0.0769875
	118	0.260786	-0.022677	0.278771	0.458232	0.242019	-0.170078	-0.203745	0.0443261	-0.265179	-0.391936	-0.0217742	0.115092
	119	-0.439074	0.12707	0.284636	-0.252184	0.120032	0.110257	0.461925	0.0101095	-0.339834	0.164084	-0.0132201	-0.0676556
	120	-0.0738958	0.154438	-0.109866	0.0304967	0.13919	0.116513	-0.0015553	-0.0412155	0.123647	0.0482144	-0.125979	-0.0015553
	121	-0.045745	0.0903171	-0.252184	-0.374171	0.199401	0.15522	-0.0404379	0.00855416	0.270623	0.311838	-0.321948	-0.112759
	122	0.126288	-0.36987	-0.1431	-0.0547376	0.283463	-0.354622	-0.0241072	0.37405	0.325058	0.125202	-0.139977	0.286953
	123	-0.0312786	0.245537	-0.0844524	0.00547376	0.0977458	0.141927	0.0139977	-0.0707662	0.0031106	-0.0318837	-0.118981	-0.00233295
	124	-0.200574	0.0566926	0.00312786	-0.221296	-0.435164	-0.173206	0.191302	-0.114315	0.179637	0.277621	0.452593	-0.00699886
	125	0.0164213	-0.182589	-0.311614	0.0797606	0.20683	0.285418	-0.0769875	0.105761	0.25507	-0.0583238	-0.0699886	-0.318059
	126	0.0746778	-0.450413	-0.0625573	0.332336	-0.0340155	0.283463	-0.171861	0.430819	-0.0777651	-0.185081	0.215409	-0.209188
	127	-0.430863	-0.022677	0.0598204	0.476999	-0.0817155	0.0993097	0.528025	0.169528	-0.0342166	-0.42382	0.14231	0.048992
	128	-0.421871	0.193146	0.207221	-0.317087	-0.0430081	-0.136062	0.282287	-0.135311	-0.122091	0.25818	0.192857	0.16564
	129	0.0977458	-0.00195492	-0.0660761	-0.13137	-0.412878	0.30223	0.0101095	-0.0132201	0.175749	-0.0707662	0.575462	-0.244182
	130	-0.29832	0.0821065	-0.102438	0.112603	0.0840614	0.287373	0.248848	-0.051325	0.180415	-0.0762098	-0.19208	-0.0964287
	131	0.15913	0.0594294	0.208003	0.0301057	-0.221687	-0.147792	0.0458814	-0.125979	-0.335945	0.0451038	0.257403	0.0972064
	132	-0.0297147	0.201356	-0.0191582	-0.0516098	0.128633	0.0301057	0.00699886	-0.300173	-0.0793204	0.0248848	-0.0396602	0.0583238
	133	0.106738	0.207612	0.234199	0.3816	-0.491466	-0.223251	-0.0676556	-0.15553	-0.0972064	-0.402046	0.633008	0.267512
	134	0.109084	0.092272	0.148183	0.0191582	0.129415	-0.093054	-0.00777651	-0.0373273	0.082431	0.239517	-0.0878746	0.100317
	135	0.268214	-0.365569	0.118077	-0.172815	-0.164604	-0.0172033	-0.188969	0.374828	-0.0544356	0.150864	0.0295507	0.066878
	136	-0.0574745	0.00860163	0.291673	0.0895351	-0.301057	0.0367524	-0.135311	0.0816534	-0.301729	0.101872	0.132201	0.0279954
	137	0.375735	-0.229116	0.0641212	-0.00977458	0.0848433	0.0476999	-0.278399	0.233295	-0.193635	0.0124424	-0.250404	0.111982
	138	0.225206	-0.148965	0.102829	0.275643	-0.36205	-0.204875	0.031106	0.0373273	0.00855416	-0.203745	0.227074	0.309505
	139	-0.198228	0.173987	-0.0606024	-0.348366	-0.133325	0.271342	0.2053	-0.134534	-0.100317	0.319615	0.177304	-0.0279954
	140	-0.323343	-0.212304	-0.183762	0.0864073	0.164604	0.191582	0.32117	0.243405	0.289286	-0.0940958	-0.084764	-0.147754
	141	-0.0445721	-0.0441811	-0.0598204	0.0476999	-0.219733	0.0414442	0.0746545	0.0264401	0.200634	-0.0676556	0.134534	0.0995393
	142	-0.0175942	0.00742868	-0.375735	-0.198619	-0.174769	-0.258831	0.0808757	-0.0629897	0.232518	0.0349943	0.283843	0.202189
	143	-0.0668581	-0.204093	0.129024	0.0946179	-0.264696	0.0801515	0.0707662	0.202967	-0.0886522	-0.209966	0.419932	-0.0209966
	144	0.0383163	-0.276816	-0.0113385	0.304576	0.281508	-0.418352	-0.0458814	0.195968	0.00388826	-0.320392	-0.28151	0.390381
	145	0.247883	-0.189236	0.195101	-0.0715499	-0.0191582	0.13919	-0.287731	0.344499	-0.0521026	-0.0785428	0.0505473	-0.232518
	146	-0.121596	-0.337027	0.153656	0.0609934	-0.355404	-0.176724	0.234073	0.407489	-0.15242	-0.121314	0.331279	0.20841
	147	-0.0652942	0.336636	-0.130197	0.269387	0.108302	-0.0277598	0.254292	-0.364718	0.097984	-0.20841	-0.0318837	0.173416
	148	0.328817	0.0664671	0.145837	-0.35384	-0.0856253	0.291673	-0.300951	-0.157086	-0.0248848	0.440928	0.111982	-0.147754
	149	-0.0390983	0.0527827	-0.195883	-0.0723319	0.227161	-0.337809	0.101872	0.202189	0.193635	0.0886522	-0.224741	0.26829
	150	0.140363	-0.103611	-0.0946179	-0.200574	0.321388	0.070377	-0.191302	0.0606568	0.0497697	0.290841	-0.125202	-0.125979
	151	-0.333509	-0.0387073	-0.279944	0.0324516	0.208785	0.297538	0.343722	0.213854	0.32117	0.122869	-0.0987617	-0.125979
	152	0.2385	-0.217778	-0.191973	-0.107911	-0.267823	0.194319	-0.261291	0.241849	0.0676556	0.0653227	0.0933181	-0.388048
	153	-0.164213	-0.138799	-0.0582565	0.209567	-0.396457	-0.322952	0.172639	0.135311	0.0637674	-0.202967	0.234851	0.328169
	154	0.200574	0.00860163	-0.0742868	0.130197	0.132543	-0.229507	-0.0948734	0.00622121	0.00233295	-0.220853	0.0349943	0.28462
	155	0.00156393	0.286591	0.163431	0.3339	0.316696	-0.121596	-0.00466591	-0.164084	-0.147754	-0.278399	-0.269845	0.100317
	156	-0.02385	0.268996	0.0770237	-0.138017	0.0559106	0.0160303	-0.169528	-0.100317	-0.223186	0.0894299	-0.113537	0.0264401
	157	-0.136453	-0.367524	0.0218951	-0.105565	-0.0539557	0.374953	0.183526	0.416043	-0.0902075	0.24496	0.0800981	-0.421487
	158	0.0332336	0.234981	-0.255703	-0.447285	-0.191191	0.0582565	0.118981	-0.162529	0.338278	0.38416	0.184303	-0.220853
	159	0.200183	-0.128242	0.4813	-0.253357	0.185717	-0.272124	-0.0567685	0.253514	-0.369384	0.064545	-0.234073	0.262846
	160	0.285027	0.3816	-0.161867	-0.199401	0.106738	-0.104783	-0.136867	-0.188192	0.172639	0.0575462	-0.149309	0.00699886
	161	0.11143	0.130979	-0.188454	0.315914	0.157566	0.0606024	0.00388826	-0.0723215	0.28151	-0.287731	-0.275288	0
	162	0.128242	0.146228	0.262741	0.0445721	-0.0821065	-0.0680311	-0.113537	-0.174971	-0.209188	0.0536579	0.0575462	-0.0412155
	163	-0.0891442	-0.277598	0.0523917	-0.573963	0.183762	0.203311	0.015553	0.242627	-0.134534	0.691332	-0.0777651	-0.131423
	164	0.284636	-0.282681	-0.224424	0.0942269	-0.0938359	-0.105174	-0.110426	0.28462	0.157086	0.0217742	-0.0622121	0.100317
	165	-0.536429	0.564971	0.0480909	0.10752	0.281899	0.046918	0.555243	-0.467368	0.0256625	-0.033439	-0.166417	0.00777651
	166	0.0023459	0.368697	-0.464879	-0.0304967	-0.161085	-0.299493	0.0357719	-0.279954	0.554465	0.0015553	-0.031106	0.31106
	167	0.122378	-0.0414442	0.160694	-0.13137	-0.0997007	0.235372	-0.125979	0.118203	-0.193635	0.230962	0.150087	-0.367829
	168	-0.237327	0.216996	0.139972	0.263132	0.200574	0.187281	0.198301	-0.277621	0.0730992	-0.433929	-0.0629897	-0.198301
	169	0.127851	0.241628	-0.317087	-0.152092	0.463706	0.268605	0.0404379	-0.161751	0.236406	0.103428	-0.496919	-0.243405
	170	-0.0609934	0.144664	-0.130979	-0.0887532	0.211131	-0.15131	-0.00622121	-0.119758	0.116648	-0.0248848	-0.342944	0.137644
	171	0.213477	-0.0578655	-0.0582565	0.122769	-0.255312	0.0297147	-0.223964	0.15553	0.297063	-0.00622121	0.368607	0.107316
	172	0.207221	0.046527	-0.390592	-0.145446	0.0070377	-0.265478	-0.270623	0.0855416	0.479811	0.148531	0.1392	0.24496
	173	-0.335464	0.184935	0.170469	0.414051	0.157175	0.145837	0.262846	-0.143865	-0.114315	-0.43704	0.0583238	-0.188192
	174	-0.0821065	0.142709	0.187672	0.163431	0.0320606	-0.0570835	-0.017886	-0.0777651	-0.225519	-0.230185	-0.132978	0.132978
	175	0.191973	-0.112994	-0.0289328	-0.324907	0.000781966	0.0997007	-0.129868	0.163307	0.150087	0.356942	-0.0746545	-0.100317
	176	0.194319	0.247101	-0.0664671	0.0175942	-0.137235	-0.171251	-0.209188	-0.0567685	0.0870969	-0.084764	0.0699886	0.198301
	177	0.0308877	0.398021	0.141145	-0.0910991	0.260786	-0.240455	-0.0295507	-0.329724	-0.159418	0.031106	-0.235628	0.161751
	178	0.241237	-0.0512188	0.189236	-0.29441	-0.20683	0.0496549	-0.0202189	0.226296	-0.228629	0.267512	0.182748	-0.0785428
	179	-0.356968	0.240064	-0.0152483	-0.142709	-0.068813	0.205657	0.424597	-0.0241072	-0.10265	0.228629	0.162529	-0.0583238
	180	0.0523917	-0.396457	0.160303	0.107129	0.0301057	0.16695	-0.156308	0.319615	-0.136867	-0.0730992	0.0637674	-0.197523
	181	0.0797606	-0.0864073	-0.142318	-0.0938359	-0.092272	-0.430472	-0.1392	0.114315	0.115092	-0.00777651	0.298618	0.31106
	182	-0.0488729	-0.160694	-0.117295	0.0997007	0.11534	0.0152483	0.0723215	0.256625	0.265957	0.0101095	0.0264401	-0.0396602
	183	-0.145446	-0.00508278	0.274861	-0.168514	0.0328426	-0.0406622	0.321948	-0.128312	-0.158641	0.191302	-0.0800981	0.109649
	184	0.451976	-0.177897	0.379645	-0.179852	0.0179852	-0.239673	-0.398157	0.272178	-0.251181	0.188969	-0.0746545	0.0552132
	185	-0.285418	-0.0156393	-0.0672491	0.091881	-0.189236	0.425781	0.280732	0.0272178	0.0474367	-0.097984	0.190525	-0.359275
	186	0.0211131	0.0308877	-0.482473	0.11143	-0.181025	0.045354	-0.160974	-0.0769875	0.485254	-0.104205	0.00699886	0.00622121
	187	0.149356	0.0398803	0.267432	0.0320606	0.268214	-0.297147	-0.0777651	-0.127535	-0.177304	-0.0264401	-0.283065	0.29784
	188	-0.0856253	-0.327644	-0.292064	-0.291673	0.307313	0.289328	-0.0451038	0.379494	0.262068	0.263624	-0.170306	-0.259735
	189	0.100092	-0.334682	0.00508278	0.0950089	-0.217387	-0.0191582	-0.171083	0.430819	-0.0326613	-0.16564	0.122869	0.017886
	190	0.0172033	0.121987	0.105565	-0.247101	0.335464	0.145837	-0.00855416	0.0567685	-0.0754322	0.118203	-0.0816534	-0.0233295
	191	0.112212	0.204093	-0.152874	0.091881	0.137235	0.0879712	-0.211521	-0.130645	0.0995393	-0.0622121	-0.115092	0.0272178
	192	0.265869	-0.162258	0.0437901	-0.0637302	0.324125	-0.202529	-0.313393	0.143865	0.0365496	0.109649	-0.261291	0.0933181
	193	0.340155	-0.00195492	-0.156784	0.119641	-0.122769	-0.25844	-0.105761	0.064545	0.280732	-0.0591015	0.227074	0.128312
	194	-0.00938359	0.138408	-0.334291	0.175942	-0.0433991	0.0953999	-0.0342166	0.0248848	0.176527	-0.0419932	0.0785428	-0.0855416
	195	0.320606	-0.256094	0.129024	0.0563016	0.105565	0.234199	-0.325058	0.409044	-0.254292	-0.199856	0.0357719	-0.434707
	196	-0.183371	-0.0594294	0.530955	-0.231462	-0.0832794	0.208394	0.111982	0.132201	-0.395047	0.116648	0.0917628	-0.137644
	197	-0.0105565	-0.11534	-0.0746778	0.300275	0.268605	0.126288	-0.0217742	0.0124424	0.0800981	-0.246515	-0.280732	-0.0855416
	198	0.0566926	0.132543	-0.125506	0.177115	0.165777	0.260786	0.0412155	-0.159418	0.0388826	-0.0956511	-0.203745	-0.377161
	199	0.0347975	-0.00938359	-0.428127	0.503977	-0.0516098	0.10322	0.0186636	0.164084	0.375605	-0.452593	0.0785428	-0.033439
	200	-0.0735048	-0.0347975	-0.254921	-0.154047	0.181416	-0.022677	0.258958	0.118203	0.182748	0.0637674	-0.0163307	-0.0233295
	201	0.0711589	-0.124724	0.0488729	0.0046918	0.0023459	-0.211131	0.0256625	0.0443261	-0.239517	-0.170306	0.0233295	0.355387
	202	-0.173597	0.168123	0.0864073	-0.201747	0.555978	-0.091881	0.276844	-0.156308	-0.0692109	0.164084	-0.416821	0.201412
	203	-0.159521	0.13137	-0.271733	-0.0883622	-0.198619	0.103611	0.185081	-0.105761	0.382604	0.171083	0.112759	-0.236406
	204	-0.455104	0.0367524	0.0109475	0.197055	0.0543467	0.187672	0.452593	0.0466591	0.0762098	-0.189747	-0.269845	-0.0637674
	205	-0.0523917	-0.131761	0.271733	-0.0269778	-0.0175942	-0.046527	0.0528803	0.185859	-0.130645	0.108871	0.103428	0.0241072
	206	-0.220514	-0.199401	-0.107129	-0.0617753	0.0649032	0.127851	0.153975	0.12909	0.140755	0.0202189	-0.125202	-0.100317
	207	-0.104002	0.211131	0.192755	0.154438	-0.0301057	-0.188063	0.116648	-0.293174	-0.151642	-0.291619	0.269845	0.20841
	208	0.0680311	-0.19901	0.129024	0.290891	0.352667	-0.00781966	0.00699886	0.123647	0.0209966	-0.434707	-0.354609	-0.0357719
	209	0.0711589	-0.0344065	0.0895351	-0.0023459	0.303012	-0.130979	0.0466591	0.0388826	-0.0194413	0.033439	-0.440928	0.119758
	210	-0.160303	-0.422262	0.104002	-0.242801	0.342501	-0.134498	0.234073	0.433152	0.064545	0.226296	-0.2714	0.0443261
	211	0.0742868	-0.345238	0.0289328	-0.0109475	0.0578655	0.324516	-0.132201	0.353831	-0.00233295	0.135311	-0.0684333	-0.42693
	212	-0.0997007	0.069595	-0.221687	0.109084	-0.148574	0.302621	0.147754	-0.161751	0.146198	-0.16875	0.314171	-0.380271
	213	0.215041	0.265869	0.106738	0.295974	0.462924	0.184153	-0.262846	-0.0886522	0.0342166	-0.329724	-0.279954	-0.0676556
	214	0.180634	-0.261568	0.0742868	0.389028	-0.0175942	-0.306922	-0.0419932	0.354609	-0.0777651	-0.379494	-0.0171083	0.247293
	215	-0.00156393	-0.279944	0.281117	0.334291	0.359313	0.184544	-0.0614344	0.406712	-0.403601	-0.225519	-0.25507	-0.234073
	216	-0.0977458	0.106347	0.0492639	-0.0414442	0.42969	0.0586475	0.0559909	-0.167195	0.179637	0.160974	-0.313393	-0.125979
	217	0.362832	0.0164213	-0.0387073	-0.125897	0.0336245	-0.15131	-0.392714	-0.0365496	-0.00622121	0.0295507	-0.118203	0.0637674
	218	0.240455	-0.23068	0.158348	-0.0383163	-0.107129	0.0910991	-0.248071	0.274511	-0.224741	0.0419932	-0.149309	-0.104205
	219	-0.145055	-0.480518	-0.0258049	0.0308877	-0.0899261	0.102047	0.159418	0.451038	-0.0917628	-0.167973	0.0723215	-0.143865
	220	-0.193537	0.276425	-0.137235	-0.213477	0.17907	-0.000781966	-0.0186636	-0.248071	0.0505473	0.32117	-0.163307	0.138422
	221	-0.151701	0.20683	0.0711589	0.189627	0.137235	-0.249056	0.194413	-0.223186	0.0147754	-0.178082	-0.00777651	0.188192
	222	0.302621	0.186499	-0.289718	-0.0496549	0.0590385	0.0203311	-0.167973	-0.166417	0.446372	-0.0303284	-0.170306	-0.227074
	223	-0.0340155	0.303794	-0.146228	-0.0422262	-0.0398803	0.403495	0.156308	-0.143865	0.0147754	0.108871	-0.0287731	-0.419932
	224	0.17086	0.16304	-0.0961818	-0.0527827	0.187281	0.0394893	-0.0894299	-0.0279954	0.229407	-0.111204	-0.233295	-0.0762098
	225	-0.345238	-0.202138	0.175942	-0.185717	0.132934	0.303794	0.381049	0.017886	-0.272178	0.250404	0.0171083	-0.210743
	226	0.115731	-0.399976	0.093445	0.41757	-0.0172033	-0.143882	-0.0171083	0.283843	0.00699886	-0.386493	0.143088	0.0746545
	227	-0.117295	-0.374953	-0.0273688	0.294019	-0.341719	-0.0727229	0.171083	0.170306	0.0497697	-0.157086	0.506251	0.202189
	228	-0.100874	-0.204484	-0.0156393	-0.233808	0.0383163	-0.106347	-0.0497697	0.331279	-0.0559909	0.325058	0.0124424	0.174971
	229	0.10322	-0.0297147	0.4336	0.148965	0.0175942	0.0985277	-0.0435485	0.105761	-0.401268	-0.247293	-0.138422	0.00233295
	230	-0.0261959	-0.184935	-0.243192	0.147401	0.0883622	-0.0879712	-0.154753	0.0777651	0.109649	-0.194413	-0.0699886	0.139977
	231	0.262741	0.0871892	-0.0394893	0.0215041	0.124724	0.249838	-0.202967	-0.141532	-0.0505473	0.0427708	-0.0746545	-0.312616
	232	-0.0793696	0.0320606	0.333509	-0.154047	-0.139581	0.349148	-0.0474367	-0.0388826	-0.143865	-0.0279954	0.223186	-0.11587
	233	0.259222	-0.227161	-0.069204	0.00430081	-0.113385	0.161085	-0.221631	-0.033439	0.227074	0.0661003	0.0762098	-0.177304
	234	-0.0609934	0.0320606	0.345238	-0.0320606	-0.191582	0.229116	0.0108871	0.240294	-0.328169	0.248848	0.0451038	-0.0909852
	235	0.287373	-0.322952	0.133716	0.19901	0.190409	-0.387073	-0.121314	0.395824	-0.0435485	-0.12909	-0.110426	0.577017
	236	-0.261959	0.30614	-0.0899261	0.215432	-0.183371	-0.164604	0.16875	-0.216187	0.186636	-0.0373273	0.217742	0.033439
	237	-0.161476	0.0774147	0.11534	0.0828884	0.0961818	-0.605242	-0.0497697	-0.169528	-0.11587	-0.0661003	0.0684333	0.498474
	238	-0.193537	0.17516	-0.476999	0.174769	-0.173597	0.185326	0.240294	0.00699886	0.339056	-0.00777651	0.24496	-0.119758
	239	-0.00508278	0.0516098	0.15522	0.119641	0.181025	0.222078	0.140755	-0.194413	-0.0676556	-0.11587	-0.11587	-0.126757
	240	0.116513	-0.126679	-0.178288	0.168514	-0.00351885	-0.191582	-0.143865	0.113537	0.210743	-0.154753	-0.0357719	0.314949
	241	-0.120032	0.151701	0.230289	0.181025	0.149747	0.257267	0.209188	-0.29784	-0.292397	-0.11587	-0.0132201	-0.243405
	242	0.11143	0.307313	-0.13919	-0.114558	-0.0711589	-0.0598204	-0.103428	-0.363941	0.101872	0.051325	0.169528	-0.0349943
	243	-0.0148574	0.0375344	-0.136062	-0.115731	-0.247101	-0.0316696	-0.017886	-0.233295	0.367829	0.0653227	0.116648	0.084764
	244	0.136062	0.0766327	-0.0602114	-0.17516	0.216214	-0.137235	0.00388826	0.158641	-0.00622121	0.337501	-0.288509	0.200634
	245	-0.228334	0.152092	-0.0973548	-0.0179852	0.44533	0.373389	0.115092	-0.0295507	0.0995393	-0.0474367	-0.41371	-0.312616
	246	-0.162649	0.440638	0.403886	0.167732	0.179852	-0.0758507	0.12909	-0.306395	-0.167195	-0.116648	-0.166417	-0.0396602
	247	0.101656	-0.284245	-0.0574745	0.0156393	-0.341328	-0.0129024	-0.110426	0.123647	0.0715439	-0.126757	0.391158	-0.111982
	248	-0.269778	0.276425	-0.0867983	-0.340155	-0.0856253	-0.313177	0.377938	-0.405934	0.167973	0.374828	-0.0474367	0.216965
	249	-0.195492	-0.299884	0.219733	-0.0551286	0.0371434	0.107911	0.19519	0.381049	-0.158641	0.160196	-0.101872	0.100317
	250	-0.340546	0.4336	-0.0344065	-0.0218951	0.125506	-0.252966	0.363941	-0.327391	-0.00466591	0.0272178	-0.159418	0.226296
	251	-0.190018	0.236936	-0.0836704	0.24241	0.315914	-0.167732	0.240294	-0.272956	-0.0754322	-0.236406	-0.378716	0.0241072
	252	-0.392938	0.0504368	0.0430081	0.070377	-0.231071	-0.108693	0.28462	-0.131423	-0.0567685	0.0482144	0.18197	0.16564
	253	0.024241	0.254139	-0.24241	0.193537	0.185326	0.300666	0.0373273	-0.143865	0.313393	-0.171083	0.0031106	-0.307172
	254	0.124724	0.0285418	0.108693	0.222469	0.100483	-0.217387	-0.066878	0.173416	0.0762098	-0.0404379	-0.0497697	0.0933181
	255	0.324516	-0.320606	-0.0594294	0.0340155	0.068813	0.263914	-0.359275	0.328946	0.0661003	-0.138422	-0.0692109	-0.0241072
	256	0.0633393	-0.296365	-0.475435	-0.279553	-0.0805425	0.114949	-0.172639	0.304839	0.378716	0.222408	0.0194413	-0.0800981
	257	0.0547376	-0.283854	-0.219733	-0.0125115	-0.0144664	0.247492	0.127535	0.323503	0.232518	-0.0272178	0.0614344	-0.00622121
	258	0.384727	-0.24671	-0.174378	0.0563016	0.0895351	0.0672491	-0.277621	0.346832	0.193635	-0.0349943	-0.122091	-0.136089
	259	0.13528	0.0535647	-0.024241	0.0406622	0.281899	0.0496549	-0.216965	-0.0870969	0.00699886	0.048992	-0.214632	-0.113537
	260	0.0383163	0.0543467	0.197837	0.167341	0.335854	0.0844524	-0.109649	0.117425	-0.194413	-0.121314	-0.28151	-0.0163307
	261	-0.209958	0.0707679	0.120814	0.0660761	0.215823	0.0269778	0.178082	0.0987617	-0.0295507	0.0349943	-0.0404379	0.0653227
	262	-0.221687	0.379254	0.0672491	-0.0273688	-0.227161	-0.233417	0.2714	-0.332835	-0.129868	0.192857	0.192857	0.405156
	263	0.00742868	-0.105956	0.287764	-0.107129	-0.216996	0.101265	0.0762098	0.195968	-0.202967	0.108871	0.265179	0.0373273
	264	0.145446	-0.309659	-0.102047	0.256876	-0.365178	0.0672491	-0.12909	0.103428	-0.0458814	-0.237961	0.363163	0.226296
	265	-0.195492	-0.36205	0.182198	0.252184	0.185717	-0.205266	0.293952	0.339056	-0.0108871	-0.332057	-0.14231	0.30795
	266	0.0504368	0.0394893	-0.288546	0.0132934	-0.300275	0.00547376	0.048992	-0.0381049	0.103428	-0.0870969	0.339834	0.0785428
	267	-0.137235	0.363614	-0.0324516	0.177897	-0.141536	-0.104783	0.0521026	-0.185859	0.0909852	-0.109649	0.144643	0.203745
	268	-0.0813245	-0.154829	0.205657	-0.221296	-0.281899	0.360095	0.0598791	0.104983	-0.213076	0.289286	0.188969	-0.220853
	269	0.135671	0.271733	0.186108	0.12707	0.190409	-0.0281508	-0.112759	-0.24496	-0.300173	-0.0661003	-0.274511	0.148531
	270	-0.121205	-0.0117295	0.157957	0.256485	-0.0144664	-0.0183762	0.15242	-0.0723215	0.0303284	-0.241072	-0.000777651	-0.0591015
	271	-0.0606024	-0.105174	-0.300275	0.212304	-0.0645122	0.111821	0.161751	0.30795	0.307172	0.0139977	0.182748	-0.159418
	272	0.0903171	-0.0946179	-0.120032	0.461751	-0.451586	0.0113385	-0.0365496	0.017886	0.0730992	-0.407489	0.30795	0.0940958
	273	0.215041	0.0449631	-0.0398803	-0.0488729	0.199401	-0.27056	-0.0186636	-0.0101095	-0.0427708	0.106538	-0.103428	0.257403
	274	-0.329599	-0.046527	0.300666	0.125115	-0.0140754	0.112994	0.224741	-0.0147754	-0.302506	-0.0373273	-0.082431	-0.124424
	275	-0.0406622	-0.14701	0.0828884	0.354622	0.496549	-0.141536	0.084764	0.139977	-0.125979	-0.326613	-0.51325	0.154753
	276	-0.345238	-0.346411	-0.218951	0.426172	-0.395675	-0.0109475	0.279954	0.185081	0.146976	-0.239517	0.430041	0.107316
	277	-0.430472	0.390592	0.42148	-0.263132	-0.281899	0.0258049	0.291619	-0.308727	-0.301729	0.237961	0.157086	-0.0948734
	278	-0.144273	0.24241	-0.288937	0.0277598	0.272515	-0.0105565	0.290841	-0.0567685	0.232518	0.135311	-0.156308	0.118203
	279	0.0406622	-0.232244	-0.16304	-0.00351885	-0.423826	0.0312786	0.151642	0.0606568	0.0793204	-0.00544356	0.437818	0.00777651
	280	-0.369479	-0.164604	0.22286	0.0406622	0.218951	0.18689	0.296285	0.118981	-0.0940958	-0.106538	-0.160974	-0.0839863
	281	-0.166168	0.0433991	0.248274	-0.380036	0.408186	0.184544	0.0606568	-0.0194413	-0.389603	0.249626	-0.394269	0.00699886
	282	-0.243973	0.256876	-0.229116	-0.0195492	0.0817155	0.243582	0.269845	-0.145421	0.31106	0.10265	-0.0419932	-0.117425
	283	-0.253357	0.157957	0.182198	0.353058	-0.260786	0.111821	0.163307	-0.167973	-0.0940958	-0.314949	0.169528	-0.101872
	284	-0.165386	0.136453	-0.0645122	-0.0336245	0.224424	0.125897	0.179637	-0.0964287	0.101872	0.0715439	-0.0598791	-0.0598791
	285	-0.416788	0.113776	0.263914	0.181025	-0.322561	0.230289	0.336723	-0.104983	-0.0559909	-0.115092	0.328946	-0.206855
	286	-0.0344065	0.0492639	-0.17516	-0.093445	-0.251402	0.0304967	-0.00466591	-0.264401	0.214632	0.0326613	0.217742	0.00777651
	287	-0.342892	-0.406231	-0.0183762	-0.166559	-0.160694	-0.0969638	0.312616	0.280732	0.0972064	0.172639	0.157863	0.173416
	288	-0.143882	0.146228	0.380036	-0.068422	0.0731138	-0.105174	0.232518	-0.0754322	-0.230185	0.167195	-0.153975	0.0248848
	289	0.13137	-0.246319	-0.193537	0.0179852	-0.112212	-0.141927	-0.17886	0.286176	0.246515	0.0567685	0.167195	0.263624
	290	-0.106347	0.193928	0.591557	-0.273297	0.321388	-0.172424	0.235628	0.0396602	-0.477478	0.24496	-0.224741	0.298618
	291	0.228725	0.368697	0.0723319	0.268605	0.457841	-0.286982	-0.241072	-0.263624	-0.0139977	-0.170306	-0.524914	0.291619
	292	-0.0602114	0.249056	0.148965	-0.0715499	0.0539557	-0.0555196	0.203745	-0.144643	-0.015553	0.0505473	-0.0396602	0.0917628
	293	-0.0535647	-0.105956	-0.177506	-0.157957	-0.045745	-0.0891442	0.14231	0.000777651	0.227074	0.109649	-0.0295507	0.237184
	294	-0.121205	-0.279944	-0.0414442	0.0136844	-0.222469	-0.106738	0.0769875	0.399713	0.0715439	0.166417	0.278399	0.149309
	295	0.0273688	0.0375344	-0.0864073	0.56458	-0.300275	-0.161476	0	-0.0559909	0.0808757	-0.315726	0.254292	0.275288
	296	0.0426172	0.194319	0.218169	-0.070377	-0.410923	-0.288937	-0.192857	-0.157863	-0.237961	0.0544356	0.388048	0.236406
	297	0.0175942	-0.024241	-0.200965	-0.136062	-0.327253	-0.02385	-0.162529	0.145421	0.328946	0.170306	0.395047	0.0139977
	298	0.0351885	-0.169296	-0.31005	-0.0324516	0.123942	0.379254	-0.0769875	0.201412	0.202189	-0.0295507	-0.0186636	-0.38416
	299	-0.12707	0.204093	0.314741	-0.121205	-0.0848433	0.327644	0.248071	-0.16564	-0.239517	0.0715439	0.0738769	-0.305617
	300	-0.322952	-0.294019	0.155611	-0.25453	0.372998	-0.132152	0.351498	0.290841	-0.0186636	0.348388	-0.377938	0.10265
	301	-0.119641	-0.0125115	0.128633	-0.112603	-0.0957909	-0.0258049	0.196746	0.164862	-0.0287731	0.0194413	0.257403	0.00233295
	302	0.125897	-0.0140754	-0.104002	-0.0390983	0.0953999	-0.0195492	-0.220075	-0.145421	0.213076	0.159418	0.0326613	-0.0357719
	303	0.205266	-0.129024	0.0711589	-0.198228	-0.168905	-0.0793696	-0.241849	0.325058	0.0256625	0.304839	0.23174	-0.0349943
	304	-0.0449631	0.309659	0.0175942	0.168905	-0.395284	0.310832	-0.0202189	-0.173416	0.113537	-0.238739	0.262068	-0.345277
	305	-0.25062	0.314741	0.249838	0.045354	-0.300275	0.0832794	0.0940958	-0.164862	-0.153197	0.0342166	0.193635	-0.048992
	306	-0.238891	-0.270951	-0.124333	-0.243582	0.114167	0.0273688	0.266734	0.0637674	0.148531	0.178082	-0.211521	-0.117425
	307	-0.347975	0.172815	0.0250229	-0.106738	-0.0332336	-0.00742868	0.38416	-0.0855416	0.0917628	0.206855	0.0940958	-0.0256625
	308	0.304185	-0.134498	0.0347975	-0.150529	-0.0105565	-0.174378	-0.366274	0.259735	-0.0124424	-0.033439	0.015553	0.381827
	309	-0.0742868	-0.0203311	-0.408577	0.280726	0.0297147	-0.0156393	-0.0241072	-0.0279954	0.462702	-0.372495	-0.0412155	-0.00466591
	310	-0.171251	0.0821065	0.124724	-0.0625573	0.0907081	0.0586475	0.237184	-0.0116648	0.0147754	-0.0661003	-0.0365496	0.111204
	311	0.144273	0.19471	-0.331163	0.241237	0.00664671	0.153265	-0.132978	-0.0217742	0.423042	-0.0933181	0.110426	-0.306395
	312	-0.183762	-0.161085	0.0449631	-0.423044	-0.104002	-0.0656852	0.216965	-0.0497697	0.108093	0.343722	0.136867	0.108093
	313	0.277598	0.159521	0.313177	-0.229116	-0.0895351	0.139581	-0.482144	-0.0505473	-0.258958	0.125202	0.051325	-0.0684333
	314	0.101265	-0.0707679	-0.1431	-0.233808	0.00899261	-0.0656852	-0.0715439	0.0544356	0.0388826	0.342944	0.171861	0.0995393
	315	0.231071	-0.324907	-0.0680311	0.225206	0.111039	-0.00195492	-0.111204	0.536579	-0.113537	-0.113537	-0.227074	0.0956511
	316	-0.443766	-0.0183762	-0.291282	0.306531	0.314741	-0.0304967	0.475922	0.0933181	0.253514	-0.194413	-0.304839	0.101872
	317	-0.0871892	-0.360877	0.0633393	0.022677	0.191973	0.0617753	0.0521026	0.289286	-0.211521	-0.0209966	-0.158641	-0.101095
	318	0.0418352	-0.111821	0.111039	0.161867	0.00899261	0.450022	0.00699886	0.031106	0.0202189	-0.0521026	0.0598791	-0.327391
	319	-0.22677	0.100483	-0.110257	0.0265869	0.161867	-0.184153	0.0699886	-0.173416	0.0202189	0.0139977	-0.19519	0.164862
	320	-0.146228	0.267041	-0.272906	0.0441811	0.168905	0.147401	0.111204	-0.296285	0.273733	0.000777651	-0.0318837	-0.230962
	321	0.435555	-0.547767	-0.0289328	0.151701	0.0754597	-0.378081	-0.493808	0.477478	0.00466591	-0.304062	-0.0894299	0.176527
	322	0.454713	-0.0731138	-0.205657	-0.114558	-0.0566926	-0.317478	-0.31106	0.241072	0.202967	0.048992	0.0505473	0.0738769
	323	-0.0617753	0.116122	0.0649032	-0.337809	0.133716	0.0508278	-0.0427708	-0.0870969	-0.0832087	0.275288	-0.126757	-0.0894299
	324	-0.0265869	0.069986	0.109475	-0.118077	-0.069595	-0.0359704	0.227074	-0.0412155	-0.0902075	0.259735	0.167973	0.150864
	325	0.127851	-0.00351885	-0.0578655	0.130588	0.355013	-0.311614	-0.101095	0.0388826	0.0373273	-0.0458814	-0.228629	0.299396
	326	-0.0265869	-0.102829	-0.176724	-0.374562	0.0582565	0.253748	0.118203	0.1392	0.0995393	0.342944	0.0676556	-0.287731
	327	0.320215	-0.131761	-0.2905	0.507887	-0.0351885	0.0437901	-0.385715	0.130645	0.241849	-0.525692	0.143088	-0.0225519
	328	0.223642	-0.288546	-0.116122	0.0781966	-0.127851	0.143491	-0.118981	0.16564	0.191302	0.0186636	0.119758	-0.0863193
	329	0.110257	0.0488729	-0.292064	-0.145446	0.0304967	-0.0758507	-0.0326613	0.00544356	0.260513	-0.0194413	-0.0598791	-0.0536579
	330	0.0715499	-0.178288	0.206439	-0.0711589	0.108302	-0.0828884	0.0241072	0.107316	-0.190525	-0.00466591	0.0940958	0.206855
	331	-0.212304	0.0668581	0.069204	-0.183371	0.0387073	-0.598595	0.405934	0.0855416	-0.185081	0.171083	-0.0124424	0.64234
	332	0.225597	0.114558	-0.0125115	0.247101	0.068422	0.199401	-0.0474367	-0.0909852	-0.0676556	-0.377938	-0.220075	-0.111982
	333	-0.201356	-0.204875	0.101265	0.0406622	0.291282	0.178288	0.224741	-0.0287731	-0.0279954	-0.0396602	-0.0940958	-0.185081
	334	0.0609934	-0.199792	0.0394893	0.315914	0.193537	0.274079	0.0225519	0.109649	0.150087	-0.186636	-0.269845	-0.150864
	335	0.163431	-0.199792	-0.0633393	-0.0207221	0.386682	-0.0363614	-0.136089	0.36083	-0.00388826	0.0015553	-0.399713	0.066878
	336	0.219733	0.0394893	-0.0793696	0.0445721	-0.0950089	0.469571	-0.0482144	0.0987617	0.164862	0.0248848	0.082431	-0.494586
	337	0.0277598	0.0590385	-0.235372	0.223642	-0.315132	-0.345629	-0.0171083	-0.0474367	0.211521	-0.293952	0.25818	0.383382
	338	-0.276425	-0.0160303	0.118077	0.302621	0.23459	-0.0762417	0.156308	-0.0839863	-0.132201	-0.338278	-0.241849	0.112759
	339	0.100092	-0.215823	-0.100874	0.196665	0.114558	0.23068	-0.101872	0.319615	0.163307	-0.184303	-0.117425	-0.185859
	340	-0.0641212	-0.00625573	-0.231853	0.450413	0.253357	0.179852	-0.064545	-0.103428	0.220075	-0.438595	-0.291619	-0.0303284
	341	-0.134889	0.37378	0.0363614	-0.110257	0.0711589	0.0101656	-0.0132201	-0.255847	0.0202189	0.25507	-0.10265	0.238739
	342	0.155611	-0.276816	-0.0347975	0.41757	0.100483	0.102438	-0.146976	0.150087	-0.129868	-0.333612	-0.0505473	-0.0139977
	343	0.0398803	-0.250229	0.11925	0.202138	-0.0856253	0.201747	0.0940958	0.33439	-0.084764	-0.0412155	0.0186636	-0.192857
	344	-0.0617753	-0.0172033	0.213477	0.419134	-0.142318	0.249447	0.0878746	0.0591015	0.0349943	-0.409822	0.0458814	-0.17886
	345	0.0500458	-0.123551	-0.198619	-0.244364	0.261177	-0.0570835	0.0419932	0.353054	0.355387	0.272178	-0.300951	0.138422
	346	-0.0422262	0.0265869	0.342501	0.180634	0.220514	-0.0852343	0.11587	-0.0194413	-0.224741	-0.335945	-0.228629	0.15553
	347	-0.200183	-0.185717	0.20683	0.102829	-0.316696	0.0324516	0.278399	0.199856	-0.162529	-0.112759	0.301729	0.154753
	348	0.0121205	-0.166168	0.139581	0.178288	-0.0390983	-0.000781966	-0.0653227	-0.0412155	-0.119758	-0.112759	0.193635	0.161751
	349	0.0363614	-0.348757	0.0629483	0.26665	-0.150138	0.0727229	-0.051325	0.432374	0.00699886	-0.10265	0.298618	-0.0147754
	350	0.106347	0.0199401	-0.112603	-0.124724	0.249838	0.133716	0.00933181	0.0777651	0.261291	0.0699886	-0.234073	-0.32117
	351	0.336636	-0.283463	0.163431	0.216214	-0.229116	0.0293237	-0.220075	0.472034	0.0326613	-0.0591015	0.19519	0.119758
	352	-0.175942	-0.0668581	0.22677	-0.156393	-0.104002	-0.245537	0.233295	0.143865	-0.185081	0.199856	-0.0365496	0.132978
	353	-0.335464	-0.0121205	-0.261177	-0.31005	-0.126679	0.251011	0.360052	0.0435485	0.209966	0.180415	0.153197	-0.140755
	354	0.262741	-0.285809	-0.0813245	0.467616	0.00430081	0.140754	-0.122091	0.322725	0.0769875	-0.367051	0.211521	-0.11587
	355	-0.122378	-0.133325	0.0821065	-0.107129	-0.00273688	0.0359704	0.0894299	-0.0777651	0.0241072	0.0482144	-0.0241072	-0.0209966
	356	-0.0613843	0.345238	0.0551286	0.00351885	0.265869	-0.0742868	0.125202	-0.367051	0.084764	0.19519	-0.31106	-0.0886522
	357	0.255312	0.00586475	-0.069986	0.0574745	0.162649	0.283854	-0.230962	-0.0552132	0.272178	-0.0101095	-0.0933181	-0.194413
	358	0.166559	0.383945	0.231462	-0.0981368	0.0570835	-0.0258049	-0.031106	-0.290064	-0.262068	-0.115092	-0.0295507	0.00699886
	359	0.159912	-0.208003	-0.0250229	0.0797606	0.0109475	-0.046136	-0.132201	0.177304	0.0419932	-0.11587	0.015553	0.0031106
	360	-0.125897	-0.0402713	0.418743	-0.13137	-0.119641	0.432036	0.0995393	0.0692109	-0.290841	0.0762098	0.0241072	-0.348388
	361	0.0586475	0.133716	0.0746778	-0.0426172	0.0680311	0.092663	-0.0015553	-0.0839863	-0.11587	0.275288	0.0972064	-0.0396602
	362	0.0265869	-0.267432	0.130588	0.132152	-0.177506	0.175942	0.195968	0.274511	-0.149309	-0.1392	0.101095	-0.015553
	363	0.0312786	-0.265087	-0.344847	0.280726	0.148183	0.0117295	0.0404379	0.278399	0.460369	-0.0622121	-0.125979	-0.0186636
	364	0.40584	-0.0903171	-0.237327	0.166559	-0.126679	0.297538	-0.195968	0.00933181	0.493808	-0.202967	0.0855416	-0.230185
	365	-0.0480909	0.297147	0.47309	0.113385	0.158739	0.0680311	0.180415	-0.0474367	-0.328169	-0.267512	-0.15553	-0.0754322
	366	0.491466	-0.046136	0.0848433	-0.18298	0.275643	0.277989	-0.353054	0.0769875	-0.182748	0.107316	-0.203745	-0.235628
	367	0.188845	0.273297	0.134889	0.201747	0.303794	0.0566926	-0.103428	-0.0256625	-0.209188	0.00466591	-0.319615	-0.0808757
	368	-0.31435	0.276816	-0.00195492	0.343283	0.21074	-0.13528	0.336723	-0.174194	0.0933181	-0.170306	-0.251181	0.209188
	369	0.414051	-0.288546	0.265087	0.182198	-0.0168123	0.0914901	-0.370162	0.230962	-0.292397	-0.0863193	-0.139977	0.0808757
	370	-0.092272	-0.108302	-0.111039	0.371043	-0.210349	0.153265	0.161751	0.207633	0.282287	-0.279954	0.180415	-0.0715439
	371	0.126679	-0.259613	0.163822	0.163431	-0.0046918	0.261959	-0.136867	0.237184	0.0528803	-0.101872	0.132201	-0.28151
	372	0.28229	0.125897	-0.146228	0.285809	-0.326471	0.207612	-0.209188	-0.0870969	0.161751	-0.362385	0.313393	-0.230962
	373	-0.0387073	0.416397	-0.464879	0.188063	0.0645122	0.397239	-0.0559909	-0.417599	0.456481	-0.219298	-0.163307	-0.325836
	374	-0.224815	0.507105	0.277598	-0.19471	-0.0785876	-0.27056	0.162529	-0.46348	-0.412933	0.292397	0.066878	0.19519
	375	-0.326471	-0.069986	-0.537993	-0.0652942	-0.0824974	0.134498	0.237961	0.0567685	0.648561	0.150087	0.179637	0.0186636
	376	-0.209176	-0.200574	-0.0289328	-0.0766327	0.442593	-0.121205	0.0567685	0.153197	0.0956511	0.140755	-0.377161	0.306395
	377	0.139581	-0.0742868	-0.0207221	-0.118077	0.046527	0.133716	0.0699886	0.148531	0.160196	0.136867	0.0653227	-0.017886
	378	0.0625573	-0.195101	0.0860163	0.243192	-0.045354	-0.023459	-0.0443261	0.0458814	-0.150087	-0.222408	0.186636	0.0676556
	379	0.0301057	0.0801515	0.204875	-0.0480909	0.113776	0.379254	-0.119758	-0.10265	-0.0808757	-0.066878	0.0357719	-0.356942
	380	-0.239673	-0.117295	-0.371043	0.253748	0.176333	0.0551286	0.265179	0.0132201	0.185859	-0.332057	-0.0808757	0.066878
	381	0.0433991	0.0254139	-0.304967	-0.0805425	-0.260786	0.260395	0.0521026	-0.0241072	0.16875	0.0233295	0.123647	-0.214632
	382	0.309659	-0.366742	0.256876	-0.0559106	0.0215041	0.150919	-0.0591015	0.173416	-0.267512	0.0692109	0.0972064	-0.141532
	383	-0.193146	0.0766327	0.0656852	0.0821065	-0.158348	-0.0977458	0.236406	0.0116648	0.0583238	0.00933181	0.167973	0.0723215
	384	0.120032	-0.047309	-0.148183	0.153656	0.0218951	-0.557151	-0.133756	0.188969	0.211521	-0.248848	-0.0699886	0.580905
	385	0.0304967	-0.200183	-0.276816	-0.148183	0.0707679	0.251793	0.0863193	0.117425	0.170306	0.0528803	-0.0295507	-0.217742
	386	-0.0265869	0.0656852	-0.318651	0.365178	0.0308877	0.361268	0.0202189	0.015553	0.373273	-0.276066	-0.0972064	-0.220075
	387	0.0132934	-0.0277598	0.238891	-0.172033	-0.44533	0.200965	0.148531	0.157086	-0.160974	0.151642	0.34761	-0.236406
	388	-0.332727	0.0781966	0.046136	0.177506	-0.270169	0.289718	0.383382	-0.0598791	0.0443261	-0.134534	0.39738	-0.177304
	389	-0.148183	-0.177115	0.244755	-0.157957	0.0887532	-0.499676	0.0855416	0.186636	-0.0956511	0.172639	-0.0497697	0.608901
	390	0.178679	-0.195101	-0.161867	-0.161867	-0.0430081	0.00430081	-0.179637	0.249626	0.145421	0.0427708	-0.0909852	-0.0451038
	391	-0.069986	0.184544	0.279553	-0.276425	0.254921	-0.0676401	-0.0458814	0.101095	-0.2053	0.141532	-0.153197	0.066878
	392	-0.251402	-0.0203311	-0.0781966	-0.323734	0.0707679	-0.186108	0.270623	0.0583238	0.194413	0.254292	-0.140755	0.153975
	393	0.0993097	-0.0609934	0.00273688	-0.331163	-0.114558	-0.214259	0.0544356	0.187414	0.108871	0.396602	0.293952	0.182748
	394	-0.0175942	-0.0551286	0.248274	-0.142709	-0.0813245	-0.0359704	-0.0972064	-0.126757	-0.084764	0.0606568	0.064545	0.150864
	395	0.046918	-0.131761	-0.313959	-0.238891	-0.0883622	0.00390983	-0.104983	0.0458814	0.30795	0.197523	-0.140755	0.0832087
	396	-0.222469	-0.0781966	0.284245	-0.0449631	-0.429299	0.0606024	-0.0116648	-0.103428	-0.138422	0.0902075	0.276844	0.0886522
	397	0.324125	0.455886	-0.289328	-0.308877	-0.224815	-0.0883622	-0.471257	-0.297063	0.342166	0.300951	0.335168	0.180415
	398	-0.0363614	0.0738958	0.19901	-0.0660761	0.370652	0.414442	0.119758	-0.0995393	-0.0544356	0.00699886	-0.200634	-0.411377
	399	-0.259613	0.19471	-0.197055	0.182589	0.153656	0.233808	0.355387	-0.117425	0.264401	-0.197523	0.0365496	-0.0777651
	400	0.444548	-0.398412	0.0997007	0.243192	0.0821065	0.0848433	-0.377938	0.434707	0.0933181	-0.269845	-0.101872	0.084764
	401	-0.195492	0.454322	0.252575	0.0715499	0.415224	0.25062	0.0404379	-0.327391	-0.293174	0.0855416	-0.308727	-0.0544356
	402	-0.138799	0.219342	-0.227161	-0.0563016	0.346411	0	-0.0287731	-0.216187	0.20841	0.204522	-0.337501	0.017886
	403	-0.154829	-0.0871892	-0.0547376	0.023068	0.124333	0.32217	0.117425	0.176527	0.0357719	-0.00622121	-0.0163307	-0.393491
	404	0.0809335	0.451195	0.223251	0.0969638	0.0547376	0.0903171	-0.161751	-0.23174	-0.234851	-0.238739	0.0101095	-0.0684333
	405	0.0340155	-0.289718	-0.319042	-0.0848433	-0.070377	-0.139581	0.0917628	0.279954	0.346832	0	0.120536	0.278399
	406	0.172815	-0.0738958	0.0535647	0.260004	0.229898	-0.0563016	-0.312616	-0.0629897	0.0396602	-0.150087	-0.116648	0.2053
	407	0.370261	0.00156393	-0.241237	0.146619	0.133716	-0.181807	-0.316504	-0.033439	0.11587	-0.229407	-0.176527	0.110426
	408	-0.199401	-0.270951	-0.263914	0.319824	-0.0793696	0.269778	0.318059	0.225519	0.207633	-0.270623	0.0816534	-0.304839
	409	0.216996	-0.261177	-0.171642	0.332727	-0.146619	-0.0426172	-0.0443261	0.214632	0.234073	-0.290064	0.194413	-0.017886
	410	-0.0480909	0.188845	-0.0132934	-0.0582565	-0.0742868	0.0433991	0.051325	0.0225519	0.0443261	0.0855416	0.180415	0.0209966
	411	0.0261959	-0.0828884	-0.345629	-0.00195492	-0.139581	-0.0981368	-0.0552132	0.0404379	0.405934	-0.111982	0.0256625	0.228629
	412	0.102047	-0.02385	-0.101265	0.188845	-0.125897	0.113776	0.0474367	-0.0653227	0.0622121	-0.252737	0.113537	0.0264401
	413	0.219733	0.11143	-0.00664671	-0.154829	0.23459	-0.137626	-0.174194	-0.0396602	0.0396602	0.0552132	-0.0933181	0.171861
	414	0.113385	0.0609934	-0.0997007	0.0410532	-0.0121205	0.0590385	-0.0738769	-0.031106	0.172639	-0.0902075	-0.0575462	-0.192857
	415	-0.115731	-0.0574745	0.0129024	-0.326862	-0.0797606	-0.288937	0.10265	-0.0466591	-0.051325	0.31106	0.0147754	0.388826
	416	-0.0355795	0.189236	0.0359704	-0.0555196	-0.174769	0.292846	-0.0909852	-0.118203	-0.209188	-0.0917628	0.206078	-0.455704
	417	0.381991	0.0164213	-0.239282	0.0832794	-0.293628	0.164604	-0.330502	0.0583238	0.220075	-0.0878746	0.328946	-0.0707662
	418	-0.154829	0.0340155	-0.123942	-0.509842	-0.253748	0.150138	0.0995393	-0.153975	0.0108871	0.446372	0.39738	-0.0116648
	419	0.240846	0.112212	0.121596	-0.0175942	-0.0129024	0.252575	-0.125202	-0.0194413	-0.116648	-0.105761	-0.066878	-0.0808757
	420	-0.197837	-0.387855	-0.163822	-0.092272	-0.0535647	-0.133716	0.0964287	0.279954	0.132978	-0.0349943	0.301729	0.183526
	421	-0.264696	0.280335	0.0129024	0.184544	-0.0508278	0.0649032	0.118203	-0.097984	-0.0637674	-0.0202189	0.153975	0.0233295
	422	0.408577	0.277989	0.10322	-0.351885	0.364005	0.32608	-0.314171	-0.259735	-0.144643	0.279177	-0.355387	-0.322725
	423	-0.227943	0.0105565	0.0183762	0.0641212	-0.42148	-0.19471	0.272178	-0.0404379	0.141532	-0.0202189	0.403601	0.0248848
	424	-0.00156393	0.0402713	0.276034	0.227943	-0.0160303	-0.173597	0.0474367	0.00622121	-0.275288	-0.167973	-0.0279954	0.199856
	425	-0.445721	-0.217387	0.237327	-0.116513	0.0875802	0.145055	0.460369	0.237184	-0.170306	0.0373273	-0.0194413	0.064545
	426	-0.0351885	-0.247101	-0.139972	-0.223642	0.0433991	-0.112212	0.149309	0.285398	0.286953	0.164862	0.00544356	0.226296
	427	0.283072	0.175942	0.0129024	0.0387073	-0.230289	0.252575	-0.151642	-0.084764	0.117425	-0.0559909	0.119758	-0.195968
	428	-0.243582	0.201747	-0.104002	0.244755	0.141927	0.208785	0.286176	-0.146198	-0.0264401	-0.185081	0.00622121	-0.017886
	429	0.0824974	-0.336636	-0.302621	0.304185	-0.0070377	-0.407795	0.156308	0.521804	0.288509	-0.203745	-0.000777651	0.46348
	430	0.328426	0.0422262	0.168905	-0.107911	-0.0480909	0.38981	-0.37405	0.0116648	-0.107316	0.107316	0.0357719	-0.220853
	431	0.0766327	0.111821	-0.401931	-0.0547376	-0.0449631	-0.100483	0.0738769	-0.0886522	0.498474	0.139977	-0.0225519	0.0248848
	432	0.0997007	-0.0832794	-0.604851	-0.0543467	-0.145837	0.123551	-0.0559909	0.121314	0.628342	0.0427708	0.0808757	-0.242627
	433	0.451586	-0.0109475	0.204875	0.218169	0.217778	0.303403	-0.320392	0.00699886	-0.0699886	-0.226296	-0.148531	-0.202967
	434	-0.102047	0.229507	0.0387073	0.0582565	-0.00390983	-0.0406622	0.233295	-0.0909852	-0.0521026	0.0139977	-0.117425	0.106538
	435	0.339764	0.233417	-0.0363614	0.157957	0.480127	0.134889	-0.442483	-0.204522	0.0458814	-0.2053	-0.482144	-0.0031106
	436	0.124724	0.0406622	0.238891	0.336636	0.0547376	0.130197	-0.118203	0.148531	-0.200634	-0.341389	0.0186636	-0.202189
	437	-0.0254139	-0.190409	0.146619	-0.128242	-0.205266	-0.143491	-0.0349943	0.182748	-0.0536579	0.0357719	0.28462	0.162529
	438	-0.149356	0.339373	-0.00625573	0.0250229	-0.0809335	0.091881	0.082431	-0.322725	0.134534	-0.0762098	0.113537	-0.0808757
	439	0.231462	-0.0132934	0.283072	0.0332336	-0.0738958	0.335464	-0.0995393	-0.109649	-0.356164	0.101095	-0.0684333	-0.150087
	440	-0.24671	-0.070377	0.285809	-0.129415	0.0746778	-0.134889	0.235628	0.122091	-0.342166	0.0202189	0.0606568	0.123647
	441	0.0218951	-0.0856253	-0.371434	-0.0297147	0.138799	0.290109	0.0715439	0.0870969	0.319615	0.189747	-0.182748	-0.391936
	442	0.313177	-0.0301057	0.39763	-0.267041	0.166559	0.00547376	-0.389603	0.151642	-0.51325	0.360052	0.0101095	-0.084764
	443	0.203702	-0.197055	-0.093445	0.0203311	-0.102047	-0.167341	-0.19208	0.136867	-0.00933181	0.0342166	0.169528	0.173416
	444	0.0191582	0.315914	-0.21856	0.0258049	0.150919	0.124333	-0.0863193	-0.101872	0.193635	0.0163307	-0.255847	-0.0707662
	445	0.0821065	-0.13919	-0.243973	0.240455	-0.0899261	0.000390983	0.0248848	0.28151	0.263624	-0.0357719	0.0870969	0.114315
	446	-0.407404	-0.0117295	-0.129415	0.186108	0.180243	-0.132152	0.506251	0.051325	-0.0707662	-0.151642	-0.202189	0.289286
	447	-0.0645122	-0.0645122	0.113385	0.0363614	0.0942269	0.219733	0.125979	0.229407	-0.0264401	0.0769875	-0.051325	-0.0933181
	448	0.220905	0.0735048	0.00390983	0.144664	0.108693	0.0574745	-0.10265	-0.183526	0.103428	-0.174194	-0.0326613	-0.164084
	449	-0.256094	0.0340155	0.193146	-0.112994	0.272906	0.509451	0.140755	0.0808757	-0.433152	0.104205	-0.179637	-0.461925
	450	-0.0844524	-0.192364	-0.16695	-0.0484819	-0.160303	-0.319042	0.0186636	0.147754	-0.00233295	0.0357719	0.174971	0.242627
	451	-0.112603	0.175942	0.118859	0.203702	-0.0371434	-0.157566	0.133756	-0.122091	0.0318837	-0.106538	0.144643	0.14231
	452	-0.0148574	-0.121987	-0.220123	0.347193	0.215041	-0.140754	0.0762098	0.131423	0.25507	-0.300173	-0.00544356	0.00933181
	453	0.0390983	0.023459	0.0633393	0.0449631	0.265087	0.215432	-0.0606568	-0.0692109	-0.0552132	-0.119758	-0.255847	-0.122091
	454	-0.120032	0.118077	0.0500458	-0.3816	0.0594294	0.0832794	0.0528803	-0.120536	0.12909	0.361608	-0.0909852	-0.0427708
	455	0.093054	-0.0582565	-0.207612	-0.376908	0.233026	0.133325	-0.0482144	0.0404379	0.234073	0.37094	-0.239517	-0.143088
	456	0.100483	-0.0484819	0.0277598	0.29441	0.0398803	-0.308877	-0.0388826	0.126757	-0.0116648	-0.19519	0.0661003	0.227074
	457	0.17516	-0.00273688	0.114949	0.346802	0.249056	-0.191582	-0.220075	0.201412	-0.200634	-0.252737	-0.172639	0.0482144
	458	0.0183762	-0.152092	-0.181807	-0.18689	0.0738958	0.0476999	-0.119758	0.0870969	0.0552132	0.163307	0.149309	-0.0925405
	459	-0.243192	0.272906	0.069595	-0.068422	-0.0758507	-0.236936	0.215409	-0.289286	-0.0466591	0.109649	-0.0536579	-0.00466591
	460	0.229116	0.0152483	0.0297147	-0.423435	0.234981	0.111039	-0.203745	0.0653227	-0.23174	0.386493	-0.173416	-0.0381049
	461	-0.312786	0.0117295	-0.00899261	0.343283	-0.115731	0.295974	0.181193	0.10265	-0.0279954	-0.298618	0.17886	-0.290841
	462	-0.0781966	-0.0672491	-0.130588	-0.159521	0.220514	-0.223642	0.118981	0.0699886	-0.0186636	0.363163	-0.226296	0.246515
	463	0.152092	0.380036	-0.339373	0.195101	-0.2905	-0.00586475	-0.206078	-0.248848	0.381049	-0.335945	0.272956	0.0575462
	464	0.134498	-0.0938359	-0.0363614	-0.232244	-0.13528	0.02385	0.0209966	0.017886	-0.00622121	0.322725	0.174971	0.0435485
	465	0.268214	-0.0547376	0.0320606	0.187281	0.0602114	-0.0817155	-0.378716	0.127535	-0.0917628	-0.159418	-0.0684333	0.175749
	466	-0.0895351	0.00195492	-0.00195492	-0.0637302	-0.24671	0.195883	0.177304	0.0948734	-0.0917628	0.0559909	0.307172	-0.0419932
	467	-0.426954	-0.0304967	0.102438	-0.249838	0.444939	-0.381209	0.327391	0.174971	-0.117425	0.288509	-0.340611	0.409822
	468	-0.12707	-0.290891	0.384336	0.11143	0.0152483	-0.0175942	-0.033439	0.441706	-0.286176	-0.10265	0.111204	-0.00777651
	469	0.0637302	-0.303403	0.000390983	-0.159912	-0.220514	0.190409	0.0614344	0.230962	-0.0536579	0.0559909	0.179637	-0.0388826
	470	-0.140363	0.0602114	-0.0985277	0.130588	0.170469	0.299493	0.0738769	-0.143865	0.195968	0.0699886	0.0544356	-0.405934
	471	0.245146	0.0500458	0.219733	-0.119641	-0.109084	0.17516	-0.104205	-0.0730992	-0.402823	0.143088	0.253514	-0.312616
	472	0.268996	0.0664671	-0.120032	-0.11534	0.157957	0.0613843	-0.354609	-0.0816534	0.125202	0.0987617	-0.166417	-0.0754322
	473	0.177506	0.022286	-0.0324516	0.256485	0.211913	0.302621	-0.122869	-0.0396602	-0.0536579	-0.217742	-0.112759	-0.320392
	474	-0.218951	-0.146228	0.260395	-0.105956	0.148574	-0.0520008	-0.0139977	-0.0357719	-0.215409	0.0404379	-0.0870969	-0.017886
	475	0.285809	-0.0383163	-0.380427	-0.18689	0.265478	0.0387073	-0.157086	0.0754322	0.385715	0.306395	-0.196746	-0.0279954
	476	0.204484	-0.250229	0.0985277	0.0582565	0.310441	-0.0187672	-0.226296	0.308727	-0.0653227	0.0031106	-0.278399	0.00233295
	477	0.0191582	0.239673	-0.243973	-0.00586475	0.0997007	0.416006	0.0637674	-0.0552132	0.0995393	-0.0948734	-0.25818	-0.495364
	478	-0.15913	-0.142709	0.0742868	0.121987	0.156784	0.114558	0.191302	0.192857	0.0738769	-0.167973	0.00699886	0.0396602
	479	0.186499	-0.173206	-0.0539557	0.0856253	0.024241	0.000781966	-0.0544356	0.15553	0.301729	0.0101095	-0.0808757	-0.119758
	480	-0.272906	0.108302	-0.162649	-0.207612	0.225988	-0.0993097	0.185859	-0.157086	0.0637674	0.239517	-0.122869	0.123647
	481	-0.0375344	0.156393	0.0488729	-0.117295	-0.237327	0.112603	0.122869	-0.167195	-0.0552132	-0.00622121	0.244182	-0.0412155
	482	0.335854	0.0285418	-0.0211131	0.134889	-0.0543467	-0.0261959	-0.355387	0.0614344	0.125202	-0.0746545	0.0279954	0.084764
	483	0.40154	-0.0406622	0.286982	-0.339373	0.024241	-0.0656852	-0.289286	0.115092	-0.0637674	0.232518	0.146198	0.0917628
	484	-0.209958	0.216605	-0.148183	-0.133325	-0.109866	0.392156	0.220853	-0.24496	0.147754	0.219298	0.0443261	-0.33439
	485	0.208394	-0.0476999	-0.175551	0.249056	-0.0508278	0.102047	-0.0692109	0.0653227	0.115092	-0.101872	0.0785428	0.0591015
	486	0.368697	-0.277989	-0.195101	-0.0754597	0.00508278	-0.110257	-0.192857	0.438595	0.0769875	0.0295507	-0.0544356	0.219298
	487	0.214259	0.453149	-0.265478	0.365178	-0.0390983	0.105956	-0.0917628	-0.333612	0.312616	-0.199856	0.0241072	-0.0272178
	488	0.109475	-0.177115	0.184544	0.109084	0.24241	-0.232244	-0.0878746	0.256625	-0.100317	-0.082431	-0.261291	0.0544356
	489	-0.0953999	0.346411	0.069986	-0.0046918	0.22677	0.245537	-0.0101095	-0.270623	-0.0855416	-0.0723215	-0.183526	-0.308727
	490	-0.0136844	-0.11534	-0.0723319	0.252575	0.195492	-0.0801515	0.0583238	0.202967	0.0629897	-0.16875	-0.216187	-0.0295507
	491	0.276034	0.023459	0.183371	0.340937	-0.138799	0.184153	-0.143865	0.00933181	-0.184303	-0.256625	0.0777651	-0.0622121
	492	-0.125115	0.146228	0.2862	0.207612	-0.134498	-0.069986	0.19519	-0.0699886	-0.167195	-0.161751	-0.105761	0.161751
	493	0.254921	-0.0437901	-0.0406622	0.0766327	0.00625573	-0.124333	-0.235628	0.0738769	0.259735	-0.199856	-0.084764	-0.0583238
	494	-0.0864073	-0.168514	0.0840614	0.124724	0.184153	-0.0269778	-0.0606568	-0.0388826	0.143088	0.0342166	-0.118981	0.0427708
	495	0.186108	-0.10322	-0.141536	-0.15913	0.150138	-0.0136844	-0.0870969	0.19208	0.0894299	0.166417	-0.16564	0.11587
	496	0.17086	0.0899261	0.0484819	-0.147792	0.111821	-0.165386	-0.0536579	-0.143088	0.0427708	0.0661003	-0.342944	0.239517
	497	-0.432818	0.165386	0.0664671	0.0848433	0.293628	-0.234981	0.558353	-0.000777651	0.186636	0.00699886	-0.326613	0.283065
	498	-0.120814	0.150529	0.00117295	-0.0496549	-0.175551	-0.287764	0.335168	-0.160974	-0.0163307	0.173416	0.11587	0.243405
	499	-0.12707	0.113385	-0.0140754	-0.170469	0.207612	0.159912	0.117425	-0.151642	0.0318837	0.101872	0.0202189	-0.213854
	500	0.205266	0.12316	0.133325	0.134889	0.244364	-0.0113385	-0.306395	-0.115092	-0.354609	-0.0730992	-0.300173	0.00388826
	501	0.184544	0.137626	-0.0172033	-0.219733	0.0543467	-0.0113385	-0.159418	-0.0723215	-0.108093	-0.00699886	0.0466591	0.0629897
	502	-0.0645122	-0.212695	-0.121596	0.44924	0.219342	-0.204484	0.167195	0.174194	0.0365496	-0.45026	-0.146976	0.0676556
	503	0.0778056	0.365178	0.104783	-0.268996	0.148965	-0.0406622	0.0264401	-0.386493	-0.12909	0.216965	-0.0902075	0.0614344
	504	0.433991	0.394502	0.423435	0.223251	-0.11925	-0.263523	-0.209188	-0.460369	-0.409044	-0.118981	0.114315	0.356942
	505	0.0070377	-0.177506	-0.178679	0.0723319	-0.148965	0.245928	-0.0233295	0.240294	0.16875	-0.0528803	0.0279954	-0.214632
	506	0.27056	0.386291	0.00899261	-0.00899261	0.134889	-0.156002	-0.300951	-0.381049	-0.0132201	0.206078	-0.0746545	-0.121314
	507	-0.301448	0.295192	0.0766327	-0.181025	0.159912	-0.0555196	0.360052	-0.219298	0.0629897	0.272956	-0.0497697	-0.136089
	508	0.247883	-0.0598204	-0.178288	-0.161476	-0.022677	-0.0711589	-0.131423	-0.0637674	-0.00699886	0.379494	0.0878746	-0.0552132
	509	0.220514	-0.161085	-0.0852343	-0.371434	0.047309	-0.23459	-0.346832	0.161751	0.0505473	0.349943	-0.0404379	0.295507
	510	0.0946179	0.114167	-0.389419	-0.0500458	-0.0656852	0.181025	-0.234073	-0.211521	0.307172	0.0948734	-0.00855416	-0.0544356
	511	-0.169687	0.31435	0.174769	0.0132934	-0.217387	-0.178679	0.33439	-0.157086	-0.0940958	0.0342166	0.207633	0.166417
	512	0.267823	-0.186499	-0.0070377	0.469571	0.0738958	-0.15131	-0.151642	0.240294	0.107316	-0.48992	-0.0995393	0.0878746
	513	0.130588	-0.212304	0.0125115	-0.0813245	-0.139581	0.0836704	-0.0342166	0.335945	-0.0917628	0.19519	0.127535	0.00466591
	514	0.0359704	0.172424	0.460969	-0.407013	0.143882	-0.117295	0.0738769	-0.210743	-0.314171	0.399713	-0.21852	0.333612
	515	0.00977458	-0.0770237	0.0590385	-0.172033	-0.023459	-0.192364	0.209966	0.0528803	0.0194413	-0.00544356	0.0583238	0.274511
	516	0.125115	-0.220514	-0.349148	0.260395	0.113385	0.0953999	0.0653227	0.201412	0.19208	-0.475145	-0.325058	-0.0318837
	517	0.471917	-0.225597	-0.242801	0.335464	0.333509	-0.0856253	-0.385715	0.291619	0.0622121	-0.265957	-0.109649	0.159418
	518	0.204875	0.0218951	0.170078	0.333509	0.174378	0.120423	-0.201412	-0.00622121	-0.0591015	-0.199856	-0.145421	-0.0863193
	519	-0.158739	-0.0613843	0.0762417	-0.023459	-0.0527827	0.354231	0.0279954	0.201412	-0.108093	0.175749	0.173416	-0.30795
	520	0.244755	0.331945	-0.0910991	-0.0191582	0.272124	-0.183371	-0.211521	-0.384937	0.272178	0.0684333	-0.331279	0.382604
	521	0.0136844	-0.00664671	-0.0301057	0.118859	0.111821	0.195883	0.0536579	-0.0777651	0.0583238	-0.0326613	0.0808757	-0.14231
	522	0.164995	-0.163822	0.022677	0.209176	0.0543467	-0.0895351	-0.0839863	0.269845	0.0878746	-0.189747	-0.0964287	0.184303
	523	-0.0711589	0.068422	0.183371	0.164213	0.0617753	-0.251793	-0.0326613	-0.0015553	-0.0964287	-0.164862	-0.220853	0.0793204
	524	0.15913	-0.268996	-0.0594294	0.0977458	-0.047309	0.0895351	-0.158641	0.0381049	0.0917628	-0.0279954	0.212299	0.0987617
	525	0.0516098	-0.154829	0.0375344	0.26665	0.00586475	-0.737003	0.0435485	0.348388	-0.162529	-0.216187	0.159418	0.653227
	526	0.254921	-0.0152483	0.0719409	0.00117295	0.213086	-0.19471	-0.181193	0.0800981	-0.182748	0.0528803	-0.0754322	0.19519
	527	-0.176333	-0.337809	-0.22286	0.0531737	0.0344065	0.152092	0.051325	0.200634	0.0894299	-0.0769875	-0.0699886	0.0637674
	528	0.128633	0.0652942	-0.069204	-0.343283	0.137235	0.329208	-0.227074	-0.0295507	0.0800981	0.346055	0.0256625	-0.275288
	529	0.0582565	0.159521	-0.0848433	0.17516	-0.168514	-0.0742868	-0.206078	-0.210743	-0.0777651	-0.0365496	0.0303284	0.172639
	530	0.132152	0.0508278	-0.195101	0.00547376	0.0950089	0.271733	0.0505473	0.0101095	0.119758	-0.017886	-0.16564	-0.21852
	531	-0.150138	0.371434	-0.313568	0.292064	-0.16304	0.144273	0.0972064	-0.297063	0.43704	-0.259735	0.144643	-0.172639
	532	0.195883	0.0285418	-0.104392	0.164604	-0.0332336	0.439856	0.0279954	0.0637674	0.216187	-0.220075	0.0295507	-0.394269
	533	0.0609934	0.302621	-0.0613843	-0.12707	-0.24671	-0.10752	-0.0357719	-0.189747	0.145421	0.137644	0.279954	0.16875
	534	-0.0727229	-0.107911	0.186499	0.151701	-0.0770237	0.117295	0.0886522	0.233295	-0.28151	-0.0567685	-0.0567685	-0.178082
	535	-0.211522	0.0750688	0.0840614	-0.0758507	0.14701	0.11925	0.283065	-0.166417	0.0279954	0.00622121	-0.066878	-0.0287731
	536	0.0117295	0.166168	0.068422	-0.347584	0.213868	0.0832794	-0.015553	-0.0209966	-0.0863193	0.298618	-0.1392	-0.0108871
	537	0.113385	0.0320606	0.121596	0.023459	0.409359	-0.398021	0.122091	0.101872	0.0326613	0.118981	-0.293952	0.395047
	538	-0.110648	-0.374953	0.111821	0.046136	-0.0344065	0.159912	0.0902075	0.403601	-0.048992	0.0171083	-0.00388826	-0.175749
	539	-0.0488729	-0.369479	0.0997007	-0.243582	0.169687	-0.238109	-0.179637	0.282287	-0.0692109	0.254292	-0.0839863	0.199856
	540	0.0762417	0.399194	-0.0785876	0.0402713	0.00586475	0.0965728	-0.157086	-0.316504	0.262846	-0.0863193	-0.0591015	-0.109649
	541	0.0997007	-0.173597	0.156002	-0.00977458	-0.0910991	-0.145055	-0.227074	0.212299	-0.0808757	-0.0233295	-0.0482144	0.104205
	542	-0.182589	-0.00390983	-0.265087	0.108693	0.312396	0.0742868	0.257403	-0.0233295	0.0575462	-0.0676556	-0.276844	0.0256625
	543	-0.262741	0.234981	-0.0899261	0.0617753	-0.164995	-0.11925	0.151642	-0.176527	0.192857	0.0404379	0.0381049	0.131423
	544	-0.0160303	-0.0738958	0.221296	-0.233808	-0.341719	0.239282	0.0427708	0.277621	-0.241849	0.376383	0.563019	-0.25818
	545	0.317087	0.0633393	-0.197446	0.154829	0.0258049	-0.144273	-0.293174	0.0552132	0.298618	-0.146976	-0.0730992	0.0256625
	546	0.13137	0.105565	0.145055	-0.0476999	0.0492639	0.0211131	-0.0443261	-0.0404379	-0.133756	0.0637674	0.00466591	-0.0925405
	547	-0.0109475	-0.177506	-0.0629483	0.0023459	-0.384336	0.0656852	0.119758	0.084764	0.103428	0.0365496	0.435485	-0.0925405
	548	-0.26235	0.118468	0.339764	-0.069595	0.0672491	-0.256094	0.213076	0.0031106	-0.286176	0.126757	0.0388826	0.132978
	549	0.172033	0.427736	0.0277598	0.148965	0.169296	0.152874	-0.120536	-0.350721	0.0279954	-0.017886	-0.18197	-0.137644
	550	0.235372	0.223251	-0.022286	-0.479736	-0.0797606	-0.0527827	-0.180415	-0.185081	0.0902075	0.405156	0.146198	0.19208
	551	0.0367524	0.142318	-0.0422262	-0.458232	0.0641212	0.302621	-0.0972064	0.00777651	0.220075	0.326613	-0.00699886	-0.339834
	552	-0.0602114	0.313177	0.10752	0.104392	0.245928	0.408186	0.0699886	-0.180415	-0.0194413	-0.0606568	-0.114315	-0.43704
	553	0.0312786	-0.0731138	0.157566	-0.128633	0.0363614	-0.102438	-0.157086	0.0451038	-0.104983	0.0349943	0.097984	-0.0404379
	554	-0.199401	0.263132	-0.153265	-0.124724	0.389419	0.184935	0.2053	-0.38727	0.174194	0.0482144	-0.496919	-0.332057
	555	0.276034	-0.0398803	-0.0668581	-0.350712	0.0875802	0.239282	-0.349165	0.0995393	0.132978	0.333612	-0.0917628	-0.143088
	556	-0.0195492	-0.178288	0.192364	0.316696	0.315523	0.253748	0.140755	0.160196	-0.124424	-0.241849	-0.312616	-0.156308
	557	0.00742868	-0.134889	0.223251	0.360486	-0.201747	-0.352667	-0.0357719	0.209188	-0.239517	-0.242627	0.0303284	0.25818
	558	-0.567317	-0.227552	-0.0418352	0.0989187	0.210349	-0.253748	0.438595	0.125202	-0.0194413	-0.0769875	-0.16875	0.166417
	559	0.117686	-0.0195492	0.114949	-0.165386	0.0606024	0.305358	0.0855416	0.0653227	0.0521026	0.0124424	-0.0031106	-0.202967
	560	-0.157175	0.319824	0.0766327	-0.158739	0.124724	0.424608	0.145421	-0.367051	-0.0264401	0.172639	-0.115092	-0.475922
	561	-0.410923	-0.162649	0.216996	0.107911	-0.131761	-0.0672491	0.34761	0.175749	-0.125202	0.0684333	0.245738	0.14231
	562	-0.15522	0.126288	0.00390983	-0.110648	-0.360877	0.330772	0.0800981	-0.0730992	0.0342166	0.0777651	0.374828	-0.483699
	563	0.0152483	0.222469	-0.215823	0.105174	0.197837	-0.314741	0.0349943	-0.285398	0.348388	-0.147754	-0.16875	0.354609
	564	-0.183762	0.117686	-0.0594294	-0.314741	0.0175942	0.0168123	0.261291	-0.153975	0.0474367	0.177304	-0.015553	0.0435485
	565	0.10752	0.26665	-0.179461	0.0578655	0.0121205	-0.0645122	-0.0287731	-0.325836	0.215409	-0.0972064	-0.117425	-0.0435485
	566	-0.0203311	0.100483	-0.330381	0.101265	-0.145055	0.0668581	-0.133756	-0.0855416	0.200634	-0.164084	-0.0505473	-0.131423
	567	0.00860163	-0.325689	0.211913	-0.0852343	0.252184	0.0418352	0.0723215	0.146976	-0.0575462	-0.0443261	-0.170306	-0.0015553
	568	0.218169	-0.273297	-0.179461	-0.0652942	0.0156393	0.0183762	-0.188192	0.183526	0.306395	0.100317	-0.117425	-0.186636
	569	-0.191191	0.17516	-0.260786	-0.240846	-0.221687	0.0402713	0.137644	-0.0699886	0.354609	0.28151	0.122869	0.136867
	570	0.0433991	-0.0109475	-0.00430081	0.0676401	0.181807	-0.259222	0.0614344	-0.0225519	0.048992	-0.159418	-0.158641	0.151642
	571	0.159521	0.243973	-0.24671	0.0520008	-0.0731138	0.0297147	-0.111204	-0.206855	0.30795	-0.101095	0.0692109	0.0217742
	572	-0.383554	-0.0332336	-0.0273688	-0.392547	-0.0660761	0.214259	0.377938	0.0256625	-0.118981	0.361608	0.0684333	-0.066878
	573	-0.0402713	-0.274861	0.466052	-0.11534	0.092663	0.303403	0.0855416	0.300173	-0.407489	0.0381049	0.0435485	-0.131423
	574	-0.191191	0.0168123	-0.281508	0.17516	0.254139	0.117295	0.137644	0.138422	0.153975	-0.167973	-0.0248848	-0.151642
	575	-0.0046918	0.0476999	0.23068	-0.210349	-0.253748	0.131761	0.120536	0.0373273	-0.305617	0.219298	0.215409	0.0458814
	576	-0.0172033	-0.326471	-0.0312786	0.0742868	0.0187672	0.0656852	-0.0326613	0.25507	0.0769875	-0.144643	-0.082431	-0.0396602
	577	0.198619	-0.0965728	0.0523917	0.0645122	0.119641	-0.105565	-0.224741	0.135311	0.0435485	0.202189	-0.178082	0.143088
	578	-0.105956	0.293628	0.17086	-0.00860163	0.336245	0.0402713	0.0948734	-0.24496	-0.132201	0.0318837	-0.279954	0.0754322
	579	-0.346411	0.0891442	0.217778	0.22286	0.23068	-0.046136	0.272178	0.00699886	-0.251181	-0.171083	-0.212299	0.0505473
	580	0.320997	-0.0359704	-0.0195492	0.256876	-0.0758507	-0.456668	-0.283843	-0.0303284	0.00233295	-0.180415	0.0676556	0.276844
	581	-0.189236	0.167341	-0.362832	0.0308877	-0.3859	-0.0394893	0.175749	-0.141532	0.263624	0.0715439	0.384937	0.113537
	582	0.102829	-0.344456	-0.300275	-0.478563	0.0293237	-0.0191582	-0.0933181	0.433152	0.302506	0.345277	-0.0241072	-0.0015553
	583	0.159521	0.110648	0.0977458	0.00781966	-0.023459	-0.244755	-0.0474367	-0.082431	-0.188192	-0.0676556	0.0964287	0.230185
	584	-0.276034	0.175942	0.0598204	0.0660761	-0.270951	0.126288	0.212299	-0.296285	-0.114315	0.0785428	0.230962	-0.190525
	585	-0.0953999	0.21465	-0.11143	0.230289	-0.0789786	0.31005	0.0715439	-0.0396602	0.0373273	-0.200634	0.200634	-0.139977
	586	-0.069204	0.125115	0.0617753	-0.0512188	-0.204093	-0.0602114	0.149309	-0.0692109	0.00544356	0.0303284	0.0388826	0.0482144
	587	0.222078	-0.250229	-0.176333	0.141927	0.0172033	-0.194319	-0.146198	0.342944	-0.00855416	-0.130645	0.106538	0.0925405
	588	0.131761	0.236545	-0.184544	-0.213477	0.0496549	-0.3859	-0.0279954	-0.16875	0.229407	0.262846	0.0637674	0.426153
	589	0.0993097	0.0566926	0.148183	-0.128633	-0.0297147	0.023068	-0.230185	-0.148531	-0.136089	0.235628	0.131423	0.156308
	590	0.1431	-0.211913	-0.30614	0.173597	0.328426	-0.000781966	-0.276844	0.320392	0.185081	-0.172639	-0.193635	0.00855416
	591	0.136062	0.167341	0.290891	0.538384	-0.217778	0.154829	-0.157086	-0.141532	-0.24496	-0.45026	0.108093	-0.0536579
	592	0.321779	-0.312005	0.197446	0.068422	-0.222078	0.159912	-0.262846	0.21852	-0.0948734	0.015553	0.194413	-0.198301
	593	-0.129024	0.184153	-0.200183	-0.0789786	0.0895351	0.237718	0.114315	-0.129868	0.19208	0.0108871	0.123647	-0.122869
	594	-0.252184	0.228725	0.0258049	-0.069204	-0.274861	-0.263523	0.175749	-0.122091	0.111204	0.160974	0.127535	0.333612
	595	-0.0645122	0.579828	-0.199792	0.0742868	-0.140363	0.2862	0.0279954	-0.398935	0.194413	-0.149309	0.188969	-0.392714
	596	-0.172033	-0.0308877	0.189627	-0.383554	-0.133325	0.232244	0.187414	-0.0730992	-0.162529	0.283843	0.238739	-0.179637
	597	0.188063	0.0320606	-0.224815	-0.0707679	-0.0387073	0.0797606	0.0419932	-0.0614344	0.113537	0.117425	-0.0295507	0.135311
	598	0.0355795	0.289718	-0.264305	-0.165777	-0.22677	0.213868	0.141532	-0.104983	0.114315	0.15553	0.21852	-0.158641
	599	0.0344065	0.26235	0.173987	-0.0195492	0.285027	-0.183762	0	-0.252737	-0.12909	-0.0458814	-0.229407	0.269067
	600	0.138799	0.0637302	-0.0781966	-0.13919	0.0942269	0.223642	-0.0723215	0.159418	0.115092	0.28151	-0.0326613	-0.137644
	601	0.00625573	0.0832794	-0.023459	0.0347975	0.296365	-0.022286	0.0163307	-0.0318837	0.16564	0.166417	-0.204522	0.0575462
	602	0.138408	-0.148965	-0.140363	0.0387073	0.419916	-0.0183762	0.0248848	0.163307	0.211521	-0.151642	-0.4106	0.033439
	603	0.0973548	-0.0680311	0.10752	-0.249447	0.136844	-0.11143	-0.082431	0.132201	-0.0676556	0.276844	0.0108871	0.250404
	604	-0.118859	0.112994	0.218169	0.0645122	0.274861	0.347193	0.283843	-0.0591015	-0.133756	0.000777651	-0.150864	-0.170306
	605	-0.0914901	0.0871892	0.166168	0.112212	0.358923	-0.134107	0.100317	0.0132201	-0.0272178	-0.119758	-0.349943	0.242627
	606	0.460187	0.0981368	-0.419134	0.157957	0.31005	0.209176	-0.578572	-0.159418	0.302506	-0.388048	-0.227852	-0.200634
	607	-0.0516098	-0.296756	-0.159912	-0.0719409	0.172424	0.113385	0.137644	0.386493	0.276844	0.0435485	-0.0878746	-0.175749
	608	0.0476999	0.0817155	-0.0969638	0.023459	0.211522	-0.289718	-0.0217742	-0.144643	0.190525	-0.033439	-0.227852	0.23174
	609	0.114558	-0.525481	-0.317478	0.114949	-0.0895351	-0.0645122	-0.283065	0.416821	0.293952	-0.158641	0.232518	0.0528803
	610	0.267432	-0.341719	-0.104783	0.223251	0.046918	0.0398803	-0.25507	0.167973	0.066878	-0.125202	0.031106	-0.140755
	611	0.0750688	0.317478	-0.228725	0.110648	-0.0844524	-0.358141	-0.0995393	-0.182748	0.217742	0.143865	0.158641	0.132978
	612	0.104783	0.00390983	-0.0496549	-0.0750688	-0.0269778	-0.180243	-0.0863193	-0.00777651	-0.131423	0.0528803	-0.0365496	0.237184
	613	0.0160303	0.11925	-0.105956	-0.116122	-0.0175942	0.093445	0.148531	-0.0855416	0.166417	0.138422	0.0940958	0.0365496
	614	0.0355795	0.167341	0.58452	-0.0148574	0.467616	-0.120032	-0.00855416	-0.230962	-0.490698	0.0816534	-0.451815	0.0264401
	615	0.120032	0.224424	-0.25062	0.255703	0.42539	-0.45354	-0.109649	-0.296285	0.407489	-0.048992	-0.464258	0.577795
	616	0.13137	-0.0402713	0.104002	0.330772	-0.38981	-0.155611	-0.0684333	-0.00388826	-0.101095	-0.302506	0.298618	0.200634
	617	-0.26665	-0.412878	-0.325689	-0.107911	0.248274	-0.173987	0.15553	0.402046	0.396602	0.249626	-0.282287	0.0808757
	618	0.0476999	0.0433991	0.245537	0.293628	-0.0488729	-0.0985277	-0.0870969	-0.0326613	-0.113537	-0.239517	-0.206855	-0.0544356
	619	0.069986	-0.023068	0.118077	0.0117295	0.11143	-0.16304	-0.185859	0.00388826	-0.132201	0.125202	-0.237961	0.0684333
	620	-0.117686	0.102047	0.0864073	0.305358	0.0742868	-0.183371	0.112759	-0.216187	-0.307172	-0.312616	-0.107316	0.204522
	621	-0.129806	0.426563	-0.2385	-0.0289328	0.197837	0.0762417	0.157863	-0.395824	0.157863	0.0972064	-0.325058	-0.0902075
	622	0.136844	-0.240064	0.156393	0.239282	-0.0383163	0.116904	-0.0521026	0.150087	-0.0583238	-0.0964287	0.0482144	0.00388826
	623	-0.0770237	-0.245146	0.0559106	0.233417	-0.316305	0.295583	0.0629897	0.260513	0.0769875	-0.262068	0.1392	-0.084764
	624	-0.24241	-0.105565	0.201747	-0.170469	0.2905	-0.166559	0.329724	0.125202	-0.186636	0.273733	-0.328946	0.0598791
	625	0.0449631	-0.0355795	0.0535647	0.0985277	-0.112212	0.243192	-0.130645	0.0575462	0.0466591	-0.147754	0.244182	-0.0863193
	626	0.133325	0.0672491	0.236936	0.0652942	0.233808	-0.205266	-0.0559909	0.105761	-0.25818	0.0209966	-0.0699886	0.222408
	627	-0.277598	0.243973	0.0199401	0.268605	0.193146	-0.160694	0.111204	-0.342166	-0.0451038	-0.0987617	-0.15553	0.167195
	628	-0.193146	0.225597	0.301057	0.223251	-0.092663	0.17907	0.121314	-0.201412	-0.313393	-0.130645	-0.0474367	0.0614344
	629	0.15522	0.136062	-0.0203311	-0.304576	-0.0129024	0.173597	-0.0419932	-0.0793204	0.101872	0.38416	0.0209966	-0.0264401
	630	0.093445	0.104783	0.102438	-0.118077	-0.292846	0.0359704	-0.0606568	-0.16875	-0.0427708	0.0194413	0.135311	-0.0108871
	631	0.00938359	0.0778056	0.247883	0.267823	0.120423	-0.527436	-0.23174	0.146976	-0.166417	-0.301729	-0.0870969	0.484477
	632	0.193146	-0.0903171	-0.359704	0.243582	0.0390983	-0.0735048	-0.285398	0.214632	0.395824	-0.0287731	0.0684333	-0.015553
	633	0.00312786	0.102047	0.148183	0.310832	-0.0324516	0.290109	-0.0614344	0.0902075	-0.0349943	-0.263624	0.0800981	-0.143865
	634	-0.0340155	0.313959	0.0914901	-0.147792	-0.107911	-0.154047	0.187414	-0.276844	0.0171083	0.0606568	-0.0396602	0.180415
	635	0.282681	0.100483	0.129415	-0.138017	0.380036	0.255703	-0.20841	-0.0917628	-0.0591015	0.0808757	-0.23174	-0.433929
	636	0.146228	-0.351103	-0.121596	-0.280335	0.114949	-0.303403	-0.12909	0.310283	0.101095	0.160196	-0.143088	0.198301
	637	0.3859	0.170078	-0.0781966	0.107911	-0.0441811	0.313177	-0.204522	-0.10265	0.136867	-0.118203	0.203745	-0.233295
	638	0.0559106	-0.0183762	-0.0430081	-0.0312786	-0.244364	-0.463315	-0.0777651	0.195968	0.0863193	-0.00855416	0.405156	0.194413
	639	0.0660761	0.148574	0.229116	-0.13137	-0.253748	0.152483	-0.150864	-0.29473	-0.354609	0.167973	0.181193	-0.122091
	640	0.138408	0.0488729	-0.179461	-0.270951	-0.378472	-0.0824974	-0.193635	0.0287731	0.247293	0.180415	0.422265	0.16875
	641	-0.0129024	0.24241	0.114949	-0.40975	-0.303012	-0.109475	-0.0816534	-0.248071	-0.0544356	0.419932	0.269067	0.0373273
	642	0.196665	-0.0269778	0.297929	0.399976	0.233417	-0.504368	-0.167973	0.15242	-0.41371	-0.545911	-0.195968	0.626787
	643	-0.487556	-0.0183762	0.445721	0.0797606	0.358923	0.00390983	0.462702	0.195968	-0.398935	-0.0248848	-0.280732	0.0832087
	644	-0.00742868	0.227161	-0.384727	-0.172424	-0.189627	0.0781966	0.119758	-0.311838	0.402823	0.150864	0.164084	0.0225519
	645	-0.223642	0.46527	0.0418352	-0.106347	-0.00899261	-0.0183762	0.11587	-0.250404	-0.0365496	-0.0412155	0.119758	-0.0559909
	646	-0.00273688	0.217778	-0.0387073	-0.0328426	0.118468	0.367133	-0.051325	-0.105761	-0.084764	-0.0303284	0.0521026	-0.235628
	647	-0.0105565	0.164213	0.345629	0.10322	-0.0907081	-0.287764	-0.112759	0.0521026	-0.159418	-0.157086	0.105761	0.394269
	648	-0.412096	0.0625573	0.135671	-0.208785	0.291673	-0.177897	0.42382	-0.0653227	-0.154753	0.170306	-0.220075	0.0933181
	649	0.423044	-0.0770237	-0.0578655	0.0496549	-0.0285418	0.3382	-0.398157	-0.0381049	-0.0598791	-0.0622121	0.140755	-0.266734
	650	0.0883622	0.102438	-0.0641212	0.447676	0.00586475	0.424217	0.0139977	-0.0909852	0.16564	-0.346055	-0.0933181	-0.304839
	651	-0.27838	0.152874	0.022677	0.0617753	0.136453	-0.0910991	0.200634	-0.00933181	-0.0264401	0.19208	-0.133756	-0.122091
	652	-0.0168123	0.116513	-0.327253	0.0785876	-0.0781966	-0.156784	-0.0225519	-0.167195	0.19208	-0.066878	0.0956511	0.0598791
	653	0.0570835	0.416788	-0.247101	-0.295974	-0.236545	0.0449631	-0.015553	-0.134534	0.118203	0.0505473	-0.0552132	0.0637674
	654	0.119641	0.105956	-0.0512188	-0.325689	0.0993097	-0.212695	-0.139977	-0.0101095	0.183526	0.0653227	-0.0536579	0.291619
	655	-0.0535647	0.398412	-0.0175942	0.184153	0.0817155	-0.167732	0.332835	-0.225519	0.0808757	-0.315726	-0.0163307	0.171083
	656	-0.0113385	-0.309268	0.253748	0.104392	-0.181025	0.392156	-0.015553	0.144643	-0.264401	-0.100317	0.00699886	-0.28462
	657	0.0723319	0.297929	-0.156784	0.0246319	0.188063	-0.355404	-0.219298	-0.260513	0.0762098	0.0404379	-0.109649	0.331279
	658	-0.218169	0.358532	-0.168123	0.188845	0.152874	0.0879712	0.203745	-0.232518	0.255847	-0.138422	-0.126757	-0.25818
	659	-0.249447	-0.298711	-0.0023459	-0.00312786	-0.0269778	0.0867983	0.131423	0.345277	-0.0303284	-0.0746545	-0.0940958	0.0388826
	660	0.0950089	-0.124333	-0.0246319	0.0269778	-0.452367	-0.0273688	-0.0567685	0.251959	-0.0676556	0.0295507	0.288509	0.115092
	661	-0.0160303	-0.268996	-0.16695	0.0441811	-0.00664671	-0.137626	-0.156308	0.192857	0.144643	0.0342166	0.0132201	0.19519
	662	0.188063	-0.130979	-0.0547376	-0.0512188	0.172424	0.401149	-0.14231	0.129868	-0.10265	0.0793204	-0.247293	-0.472034
	663	-0.0672491	0.0144664	0.12707	0.144273	0.0504368	0.0144664	-0.0108871	-0.0567685	-0.234073	-0.0629897	-0.082431	0.104983
	664	0.117295	-0.190409	0.0351885	0.0254139	0.162649	-0.15913	-0.0583238	0.20841	0.0256625	0.0373273	-0.221631	0.0404379
	665	-0.0785876	-0.0136844	0.297929	-0.45354	0.152092	0.262741	0.0326613	-0.0031106	-0.279954	0.573906	-0.159418	-0.015553
	666	0.0175942	0.134107	-0.046527	0.192755	-0.0836704	-0.363223	0.00855416	-0.084764	0.0816534	-0.0279954	0.112759	0.195968
	667	-0.0594294	-0.397239	-0.397239	0.0711589	-0.11143	0.143491	0.132201	0.524914	0.58946	0.192857	0.128312	-0.108093
	668	0.127851	0.149356	0.150138	0.237327	0.324125	0.0965728	-0.0482144	-0.157086	-0.282287	-0.198301	-0.185859	-0.00699886
	669	0.334291	0.30614	0.0809335	0.152092	0.233026	-0.235372	-0.182748	-0.329724	0.0256625	-0.269845	-0.234851	0.291619
	670	0.0832794	0.142709	0.218951	0.00117295	0.143491	0.15522	-0.0015553	-0.350721	-0.122869	-0.0015553	-0.082431	-0.0925405
	671	-0.00351885	0.0394893	0.276034	-0.0121205	0.144664	-0.219733	-0.0902075	-0.0933181	-0.260513	0.0435485	-0.198301	0.190525
	672	-0.0742868	-0.0914901	0.219342	-0.127851	0.154047	-0.286591	0.326613	0.0637674	-0.124424	0.232518	-0.0357719	0.232518
	673	0.190409	-0.178679	0.182198	0.564971	0.267041	0.143491	-0.0614344	0.0676556	-0.193635	-0.523359	-0.377938	-0.0598791
	674	0.0563016	-0.046918	-0.126679	-0.212304	0.121205	-0.173597	-0.0808757	-0.126757	0.131423	0.146976	-0.219298	0.153197
	675	0.164213	-0.269387	0.30223	0.294801	0.0547376	-0.0531737	-0.200634	0.407489	-0.244182	-0.349165	-0.0256625	0.064545
	676	-0.0175942	-0.0778056	0.0496549	-0.263132	-0.158348	-0.234199	-0.12909	-0.00466591	0.017886	0.119758	0.0948734	0.18197
	677	-0.275643	0.375735	-0.0957909	0.00430081	0.0402713	0.364396	0.164084	-0.357719	0.0482144	-0.127535	-0.0412155	-0.314171
	678	-0.0390983	-0.0707679	0.0394893	0.0731138	-0.0273688	-0.0793696	0.0404379	0.00544356	-0.0863193	-0.015553	0.143088	0.00777651
	679	-0.0735048	0.195883	0.352276	0.0101656	-0.0778056	0.120423	0.0972064	-0.139977	-0.389603	0.197523	0.144643	-0.0451038
	680	0.142709	0.295974	-0.199401	-0.0758507	-0.0735048	0.307704	-0.163307	-0.221631	0.227074	0.201412	-0.0730992	-0.318837
	681	0.138017	-0.222078	-0.252966	0.0660761	0.236154	-0.120423	-0.0878746	0.272178	0.419932	-0.0769875	-0.210743	0.0482144
	682	-0.0625573	0.00938359	0.175942	0.0449631	-0.157175	-0.154829	0.0264401	-0.0723215	-0.199856	0.0699886	0.187414	0.0956511
	683	-0.154829	-0.19471	0.300666	-0.261568	0.0809335	0.0641212	0.0435485	0.263624	-0.232518	0.344499	0.0256625	0.0318837
	684	-0.192755	-0.167732	-0.253748	0.0265869	0.132152	-0.18298	0.181193	0.206855	0.107316	0.0108871	-0.166417	0.342944
	685	0.115731	-0.0297147	0.0582565	-0.0629483	0.328817	0.0410532	-0.180415	0.0536579	-0.00933181	-0.0777651	-0.330502	-0.0552132
	686	0.324907	0.193928	0.470353	-0.157957	0.186108	-0.286591	-0.388826	-0.0381049	-0.352276	0.0365496	-0.135311	0.361608
	687	0.13528	-0.0398803	-0.0707679	-0.00273688	0.196665	0.204484	-0.0412155	-0.0598791	0.0256625	0.111982	-0.309505	-0.153197
	688	0.282681	0.327253	0.0875802	0.069595	-0.111039	0.179852	-0.371717	-0.287731	-0.0202189	0.0404379	0.158641	-0.23174
	689	0.331945	0.125115	0.0559106	0.14701	-0.046136	-0.0547376	-0.23174	0.0233295	0.017886	-0.185081	0.0287731	-0.0396602
	690	0.105565	-0.412878	-0.0023459	-0.30223	0.0516098	-0.0324516	-0.146976	0.395824	-0.00466591	0.313393	-0.0715439	0.0707662
	691	0.069204	-0.154047	-0.0344065	-0.407013	-0.0731138	0.277598	-0.0443261	0.200634	0.0256625	0.453371	0.134534	-0.349165
	692	-0.247883	-0.20683	-0.112994	-0.047309	0.354622	-0.396848	0.301729	0.183526	0.235628	0.111982	-0.204522	0.137644
	693	-0.259222	-0.0539557	-0.0496549	-0.141536	-0.362441	-0.31005	0.389603	0.0357719	0.0435485	0.0614344	0.451815	0.209188
	694	0.0332336	-0.424999	0.217778	-0.367915	0.00508278	-0.221296	-0.116648	0.304839	-0.116648	0.345277	-0.0132201	0.291619
	695	0.113385	-0.0903171	0.414051	0.261568	0.120814	0.377299	-0.0536579	0.202189	-0.388048	-0.19208	0.0412155	-0.444816
	696	0.393329	0.383163	0.0621663	0.0281508	0.23459	0.315523	-0.356164	-0.136089	0.0357719	-0.0365496	-0.262846	-0.392714
	697	-0.0563016	0.146228	0.0774147	0.154047	-0.188845	0.0492639	0.118981	0.0124424	-0.157086	-0.185859	0.119758	-0.159418
	698	-0.045745	-0.132543	0.299102	0.102829	-0.00977458	0.144273	0.189747	0.169528	-0.349165	-0.000777651	0.117425	-0.293952
	699	0.181807	0.363223	-0.147792	-0.0379254	-0.0559106	0.115731	-0.220075	-0.160196	0.0948734	0.186636	-0.051325	-0.180415
	700	0.242801	-0.191582	0.212695	0.069595	0.116513	-0.0187672	-0.242627	0.122091	-0.241072	0.0575462	0.00466591	0.0419932
	701	-0.243582	0.0430081	-0.337027	0.477781	-0.234981	-0.173987	0.206078	-0.0404379	0.216187	-0.312616	0.132201	0.272178
	702	-0.0347975	-0.160694	0.133716	0.141145	0.022286	0.484037	0.0474367	0.300951	-0.32117	-0.130645	-0.0521026	-0.498474
	703	-0.112212	0.100092	-0.0633393	-0.274861	0.317869	0.313177	-0.031106	-0.0653227	0.017886	0.251959	-0.304062	-0.228629
	704	0.0422262	0.0316696	-0.285418	0.0860163	-0.12316	-0.21856	-0.110426	-0.0909852	0.458814	-0.097984	0.263624	0.167195
	705	0.109866	-0.197837	0.159912	-0.323734	0.114949	0.301057	-0.0031106	0.319615	-0.0800981	0.335945	-0.082431	-0.230185
	706	0.406622	0.118077	0.137626	-0.2385	-0.0738958	0.0285418	-0.381049	-0.178082	-0.0723215	0.275288	0.277621	-0.140755
	707	0.100483	0.119641	0.144664	-0.491075	-0.125115	-0.0140754	-0.0521026	-0.0754322	-0.194413	0.610456	0.25507	0.117425
	708	-0.068422	0.200183	-0.0269778	0.00156393	0.367524	-0.0957909	0.127535	-0.100317	-0.0909852	0.00699886	-0.419932	0.261291
	709	-0.134107	-0.120423	0.102829	0.0711589	-0.403495	0.0265869	0.0427708	0.0528803	-0.0256625	0.0738769	0.359275	-0.0412155
	710	0.0997007	0.142318	-0.227161	0.621663	0.00938359	0.316305	-0.118203	-0.237184	0.320392	-0.454148	0.0878746	-0.153197
	711	-0.0070377	0.0476999	0.0301057	0.134107	0.0602114	-0.0520008	0.0925405	-0.117425	-0.00933181	-0.082431	0.0855416	-0.0139977
	712	0.205266	0.258831	0.254139	0.265478	0.248274	-0.112603	-0.114315	-0.280732	-0.285398	-0.26829	-0.209966	0.0940958
	713	0.112994	0.0762417	-0.160303	0.240455	0.0344065	0.0437901	-0.0279954	-0.0917628	0.244182	-0.11587	0.0101095	0.0738769
	714	-0.0617753	-0.0633393	-0.187672	-0.197446	0.352276	-0.0390983	0.0435485	0.131423	0.300951	0.272178	-0.393491	0.015553
	715	0.0789786	0.304185	-0.286982	0.0344065	-0.466834	-0.197446	-0.0730992	-0.211521	0.064545	-0.0365496	0.430819	0.255847
	716	0.0785876	-0.0336245	-0.141145	-0.227943	0.0551286	0.151701	-0.193635	0.0365496	0.104983	0.245738	-0.1392	-0.0902075
	717	-0.162649	0.217778	-0.311223	-0.237327	-0.0649032	-0.0563016	0.169528	-0.267512	0.190525	0.405934	0.0272178	0.262068
	718	-0.069204	-0.0606024	-0.135671	-0.154438	-0.323343	-0.0633393	0.126757	0.0606568	0.335945	0.0614344	0.29784	-0.0326613
	719	0.0367524	0.0672491	0.384336	-0.207612	-0.122378	-0.118077	-0.138422	-0.0116648	-0.203745	0.388048	0.135311	0.101095
	720	0.0046918	-0.254921	-0.0394893	-0.253748	0.354231	0	0.0505473	0.403601	0.191302	0.228629	-0.368607	-0.0404379
	721	0.193146	0.246319	0.201356	-0.247492	0.40975	0.123551	-0.280732	-0.051325	-0.283843	-0.0132201	-0.399713	-0.159418
	722	0.100483	-0.488338	0.0132934	0.558324	0.230289	-0.045745	0.0139977	0.339834	-0.0388826	-0.517138	-0.0948734	0.0194413
	723	0.290109	0.24241	0.0218951	0.141145	-0.170469	0.358532	-0.363163	-0.105761	0.031106	0.137644	0.143088	-0.356164
	724	0.0598204	0.171251	-0.0129024	-0.0492639	-0.0152483	0.217778	0.0272178	-0.125202	0.0404379	-0.0015553	0.112759	-0.0248848
	725	-0.0422262	0.350321	-0.0105565	0.0422262	-0.222469	0.104002	-0.0738769	-0.360052	0.201412	0.00233295	-0.0116648	-0.0427708
	726	0.219342	-0.328817	-0.323734	0.212304	-0.247101	0.398803	-0.309505	0.260513	0.278399	-0.209966	0.173416	-0.129868
	727	0.201356	0.347584	-0.153265	0.17907	0.196274	-0.0676401	0.0194413	-0.286953	0.20841	-0.138422	-0.147754	0.0031106
	728	0.189627	-0.046918	0.324125	0.0379254	0.41366	-0.261177	-0.154753	-0.0723215	-0.368607	0.0715439	-0.217742	0.331279
	729	0.251011	-0.394502	-0.303012	0.134889	0.0437901	-0.201356	-0.194413	0.290841	0.392714	-0.2714	-0.106538	0.163307
	730	-0.242801	-0.112212	0.158348	-0.170469	0.0277598	0.0398803	0.1392	0.245738	-0.197523	0.319615	0.0614344	-0.108093
	731	-0.0602114	-0.197837	-0.145055	0.287764	-0.224815	0.149356	0.19208	0.199856	0.100317	-0.124424	0.176527	0.0583238
	732	0.173206	-0.101656	0.0899261	0.0344065	0.0199401	-0.0168123	-0.109649	0.11587	0.0225519	0.0567685	-0.0256625	0.0171083
	733	0.211131	-0.197055	0.0907081	0.349539	0.0371434	0.0301057	-0.153975	0.136867	0.0419932	-0.241072	-0.146198	0.0412155
	734	0.177115	0.0950089	-0.189236	0.154829	-0.213477	0.0832794	-0.0723215	-0.136867	0.12909	-0.0653227	0.320392	-0.0762098
	735	-0.142709	-0.313177	0.0269778	-0.116513	0.0371434	0.0969638	0.0933181	0.160196	-0.0357719	0.178082	-0.051325	-0.0365496
	736	-0.0613843	-0.220123	-0.022286	0.0969638	-0.160694	0.111039	-0.0108871	0.127535	0.0147754	0.169528	0.183526	0.0357719
	737	0.188063	0.0997007	-0.403495	-0.191582	-0.0668581	-0.0844524	-0.0342166	-0.100317	0.381049	0.335168	0.0738769	0.111982
	738	0.224815	0.249838	0.0547376	0.218169	0.257267	-0.231462	-0.0808757	-0.211521	-0.227852	-0.0575462	-0.350721	0.201412
	739	-0.209958	0.0914901	0.149356	0.0781966	-0.159521	0.0645122	0.302506	0.0396602	-0.0637674	0.0124424	0.153197	-0.209188
	740	-0.243192	-0.330772	-0.376517	0.141536	0.150138	0.0332336	0.177304	0.378716	0.4767	0.00388826	-0.269845	-0.0653227
	741	0.157175	0.0598204	-0.0418352	-0.155611	0.000390983	-0.295192	-0.0839863	0.10265	-0.0318837	0.238739	-0.0536579	0.300951
	742	0.147792	-0.229116	0.337809	-0.0563016	0.191582	-0.252575	-0.303284	0.264401	-0.227074	0.0567685	-0.185081	0.170306
	743	0.179461	0.183371	-0.00938359	0.259222	0.0781966	-0.323343	-0.0326613	-0.173416	0.0723215	-0.182748	0.033439	0.340611
	744	0.142709	0.0430081	0.0746778	-0.0746778	0.0449631	-0.19901	-0.0575462	-0.173416	-0.0614344	0.0622121	-0.0326613	0.171083
	745	-0.260004	0.161085	-0.0285418	-0.324516	0.171251	0.162649	0.24496	-0.261291	0.140755	0.363941	-0.0427708	-0.118203
	746	-0.268605	0.0203311	-0.139972	-0.192755	-0.242801	-0.31435	0.316504	0.196746	0.215409	0.154753	0.332835	0.251181
	747	-0.295192	-0.105174	0.0742868	0.221687	0.309659	-0.0957909	0.212299	0.0303284	-0.0777651	-0.2053	-0.156308	0.193635
	748	0.0985277	-0.685393	0.0105565	-0.423826	0.342892	0.0645122	-0.0878746	0.73488	0.0256625	0.454148	-0.143088	-0.119758
	749	-0.325689	-0.417179	-0.14701	0.310441	-0.093054	0.245537	0.299396	0.331279	0.0373273	-0.226296	0.15242	-0.226296
	750	0.491075	0.414051	0.579437	-0.0175942	0.454713	0.344065	-0.434707	-0.417599	-0.340611	0.017886	-0.391158	-0.121314
	751	0.444157	-0.113776	0.185326	0.0340155	0.205266	-0.580219	-0.453371	-0.0629897	-0.101872	0.100317	-0.129868	0.524137
	752	0.303012	-0.47309	0.115731	0.423435	0.138408	-0.0649032	-0.203745	0.496141	-0.176527	-0.319615	-0.0466591	0.144643
	753	0.304967	0.0656852	-0.136453	-0.29832	0.0723319	0.120032	-0.242627	0.0972064	0.216965	0.184303	0.0925405	-0.0264401
	754	0.413269	0.0805425	0.148183	0.023459	0.360095	0.0867983	-0.331279	-0.0933181	-0.125979	0.00855416	-0.314949	-0.113537
	755	0.00390983	-0.162258	-0.0903171	0.0856253	0.0492639	0.159521	0.0528803	0.117425	0.209188	0	0.0186636	-0.136089
	756	0.0555196	0.124724	0.323734	-0.35384	0.512579	0.119641	-0.136089	-0.162529	-0.380271	0.292397	-0.421487	-0.0567685
	757	-0.242019	0.306922	0.0719409	0.106738	-0.232635	-0.0969638	0.199079	-0.143088	0.0124424	-0.173416	0.366274	-0.0217742
	758	0.0418352	0.228334	0.0496549	-0.18689	0.138017	0.0543467	0.0559909	-0.0194413	0.00233295	0.377938	-0.132201	0.0132201
	759	-0.0277598	0.161867	0.0774147	-0.4813	0.0754597	-0.136062	0.0474367	-0.017886	-0.0163307	0.367829	-0.048992	0.170306
	760	-0.267432	-0.203311	0.00938359	0.125506	0.324125	-0.137235	0.242627	0.170306	-0.146976	0.0622121	-0.26829	0.228629
	761	0.0910991	-0.237327	0.148965	0.218169	-0.495767	0.188454	-0.101872	0.19208	-0.0295507	-0.0591015	0.399713	-0.048992
	762	0.23068	0.107911	0.228334	-0.416397	0.646686	0.0953999	-0.0886522	0.132978	-0.283065	0.130645	-0.630675	-0.230185
	763	0.104392	0.0320606	-0.219733	-0.105174	0.10322	0.410141	-0.133756	0.101095	0.242627	0.300951	-0.253514	-0.238739
	764	-0.0152483	0.216996	-0.260004	0.00860163	-0.11534	-0.306531	0.124424	-0.150864	0.210743	0.111204	-0.0108871	0.457259
	765	0.0375344	-0.0261959	-0.294801	-0.277207	-0.129415	-0.225988	-0.0342166	-0.143865	0.376383	0.391158	0.2053	0.197523
	766	-0.0535647	-0.0875802	0.0215041	0.293237	-0.570835	0.269387	0.0692109	0.0606568	0.138422	-0.32117	0.585571	-0.132201
	767	-0.271733	-0.114558	0.126288	-0.416397	-0.284245	0.00547376	0.213076	0.164084	-0.131423	0.291619	0.314171	-0.0855416
	768	-0.0961818	0.135671	0.148965	-0.224033	0.0426172	0.170469	-0.0326613	-0.176527	-0.0521026	0.201412	0.122869	-0.0622121
	769	-0.222078	-0.1431	0.0598204	-0.138017	0.0215041	0.371434	0.249626	0.122869	-0.136867	0.163307	-0.157863	-0.332835
	770	-0.391374	0.116513	-0.0766327	-0.0336245	-0.123942	-0.0641212	0.459592	-0.0404379	0.158641	0.084764	-0.0769875	0.190525
	771	0.383163	-0.179852	-0.270169	0.407795	0.0953999	-0.154438	-0.386493	0.300173	0.305617	-0.465035	0.0964287	0.150864
	772	-0.402713	0.193928	0.0828884	0.271733	0.225597	0.299102	0.42382	-0.164084	0.00466591	-0.180415	-0.19208	-0.21852
	773	0.121987	0.503195	-0.194319	0.0817155	-0.216996	0.276816	-0.0482144	-0.512472	0.164862	-0.0692109	0.248848	-0.306395
	774	-0.0261959	0.380036	-0.257658	0.193928	0.331554	0.256094	0.0544356	-0.32117	0.236406	-0.301729	-0.0933181	-0.175749
	775	-0.382381	-0.209958	0.102438	0.106738	0.0660761	-0.289718	0.225519	0.363163	-0.0505473	-0.181193	-0.223964	0.409044
	776	0.0656852	0.12316	0.0328426	0.196665	0.251793	0.213477	-0.143865	-0.0583238	0.0342166	-0.141532	-0.186636	-0.204522
	777	0.224033	0.398803	0.152874	0.0574745	0.431254	0.34993	-0.233295	-0.391936	-0.136867	-0.0730992	-0.302506	-0.269067
	778	-0.0875802	-0.00117295	0.0508278	-0.0559106	-0.0109475	0.0961818	0.0458814	0.0832087	-0.126757	0.150087	-0.119758	-0.0163307
	779	0.0832794	0.0778056	0.0989187	0.262741	-0.292455	0.0864073	-0.111204	-0.0318837	0.0458814	-0.311838	0.177304	-0.0762098
	780	-0.310832	-0.0891442	-0.0985277	-0.350321	-0.0578655	0.293628	0.278399	0.0684333	0.313393	0.146976	-0.0139977	-0.369384
	781	0.0430081	0.170078	-0.0218951	0.0637302	-0.220905	0.228725	-0.0404379	-0.103428	0.109649	-0.0031106	0.139977	-0.211521
	782	0.109866	0.115731	0.288937	0.182589	-0.260786	0.171642	0.0653227	-0.0948734	-0.273733	-0.193635	0.158641	-0.0357719
	783	0.0586475	-0.0101656	-0.1431	0.227552	0.30614	0.451976	0.0528803	0.120536	0.164084	-0.427708	-0.228629	-0.348388
	784	0.155611	-0.154047	-0.093445	0.25062	-0.217387	-0.0363614	-0.16564	-0.00466591	-0.0202189	-0.139977	0.0653227	0.0583238
	785	0.108302	-0.14701	0.158348	0.160303	0.0832794	-0.234981	0.0388826	0.309505	-0.0606568	-0.115092	-0.0933181	0.199079
	786	-0.257658	0.257658	0.118077	0.121205	-0.195492	0.0297147	0.305617	-0.159418	-0.122869	-0.051325	0.162529	0.0738769
	787	0.297929	-0.0613843	-0.291282	0.0942269	0.394502	0.217778	-0.188192	0.0816534	0.385715	-0.0925405	-0.407489	-0.237184
	788	-0.202138	0.165386	0.0993097	0.248665	0.191973	-0.207612	0.136867	-0.0800981	-0.117425	-0.307172	-0.225519	0.193635
	789	0.293237	0.185717	0.253748	0.189627	-0.342501	-0.0496549	-0.113537	-0.185081	-0.0762098	-0.270623	0.405934	-0.0443261
	790	-0.127851	0.100483	0.149356	0.286982	-0.227943	0.165386	0.00388826	-0.136089	-0.0567685	-0.220075	0.159418	-0.0684333
	791	0.11925	0.109866	0.0821065	0.484819	0.0899261	-0.22677	-0.0676556	-0.135311	0.0388826	-0.333612	-0.082431	0.388826
	792	-0.125115	-0.0969638	-0.0797606	-0.135671	0.024241	0.221687	0.015553	0.173416	0.0699886	0.261291	0.0139977	-0.235628
	793	-0.166559	0.181807	-0.371043	0.160694	0.114949	0.0301057	0.36083	0.00855416	0.273733	-0.190525	-0.108093	-0.0497697
	794	-0.0449631	-0.263523	0.222469	-0.0946179	-0.351494	-0.00664671	-0.0163307	0.38416	-0.114315	0.130645	0.407489	-0.197523
	795	0.138408	0.364396	-0.304576	0.187672	-0.263132	0.175551	-0.0933181	-0.535024	0.357719	-0.0451038	0.131423	-0.0972064
	796	-0.000781966	-0.0500458	-0.403104	0.101265	-0.114167	0.0070377	-0.117425	-0.00388826	0.402046	-0.0863193	0.134534	-0.0435485
	797	0.18689	0.092272	0.113776	0.0672491	0.111039	0.368697	-0.0754322	0.015553	-0.0870969	-0.0715439	-0.0692109	-0.296285
	798	0.113385	0.146619	0.129415	-0.126679	0.105174	-0.216214	-0.0209966	-0.126757	0.0163307	0.0124424	-0.00777651	0.263624
	799	0.135671	0.0957909	-0.148574	0.0633393	0.00273688	0.335464	-0.0147754	-0.0785428	0.261291	-0.0147754	-0.00466591	-0.236406
	800	0.441029	0.343674	0.22677	0.186108	-0.324125	-0.199401	-0.199856	-0.308727	-0.232518	-0.0925405	0.0458814	0.0894299
	801	-0.261177	-0.122769	0.254921	0.440638	-0.0488729	0.215823	0.18197	0.286953	-0.272956	-0.368607	0.0777651	-0.0544356
	802	-0.259222	0.410923	0.0973548	0.023459	-0.17516	-0.0864073	0.30795	-0.395824	-0.158641	-0.0917628	0.0241072	0.147754
	803	-0.147401	0.221296	-0.10322	-0.110648	-0.317087	-0.12746	0.277621	-0.195968	0.146976	0.0575462	0.38727	0.206078
	804	0.232635	0.363223	0.142318	-0.406231	0.0340155	0.30614	-0.18197	-0.202189	-0.108871	0.339056	0.0264401	-0.267512
	805	-0.0105565	0.174378	0.144664	-0.0832794	0.226379	-0.0105565	0.107316	-0.122091	-0.0342166	0.0832087	-0.136867	0.0606568
	806	0.0387073	-0.113385	-0.320606	-0.199792	0.0476999	-0.0246319	-0.00699886	-0.143865	0.213854	0.132978	-0.0186636	0.19519
	807	0.114949	0.168123	0.185717	0.480909	-0.108693	-0.00664671	-0.192857	-0.285398	-0.132201	-0.4767	0.195968	-0.150864
	808	0.112994	0.345629	-0.433209	-0.0809335	-0.0320606	0.146619	-0.0279954	-0.264401	0.38416	0.207633	0.0233295	-0.0606568
	809	0.250229	-0.391374	-0.109084	0.392547	-0.104392	0.108693	-0.215409	0.375605	-0.0598791	-0.244182	0.234073	-0.0264401
	810	0.314741	0.240846	-0.20683	0.186499	-0.104392	0.0750688	-0.276844	-0.158641	0.119758	-0.0676556	0.158641	-0.130645
	811	0.0414442	0.205266	0.0156393	-0.133716	0.294019	-0.225988	-0.0676556	-0.21852	-0.141532	0.0637674	-0.298618	0.346832
	812	-0.165386	0.328426	0.296756	0.20292	-0.0969638	0.221296	0.322725	-0.29784	-0.29784	-0.31106	0.288509	-0.37405
	813	-0.378081	0.328426	0.0195492	-0.0199401	-0.0520008	-0.106347	0.269067	-0.279177	-0.0956511	0.0443261	0.124424	0.275288
	814	0.262741	-0.0316696	0.0363614	0.2905	0.13528	0.138799	-0.153975	-0.0769875	0.0692109	-0.139977	-0.162529	0.0699886
	815	-0.0441811	-0.0172033	0.183371	0.0531737	0.338982	-0.25062	-0.0622121	-0.00466591	-0.118203	0.0388826	-0.132201	0.290841
	816	0.122769	0.21856	-0.475826	0.0347975	0.245146	-0.162258	-0.14231	-0.0909852	0.36083	-0.0699886	-0.312616	0.0606568
	817	0.0265869	0.275252	-0.109084	0.0492639	0.349148	0.0731138	-0.0357719	-0.177304	0.0015553	0.0870969	-0.297063	0.0147754
	818	-0.157566	-0.0672491	-0.265087	-0.0668581	-0.27056	-0.284245	0.0202189	0.0583238	0.175749	0.0536579	0.417599	0.309505
	819	0.27056	-0.0328426	-0.0563016	0.109866	0.14701	0.102047	-0.233295	-0.125202	-0.0614344	-0.238739	-0.0909852	-0.0972064
	820	-0.0938359	-0.272124	-0.239673	0.201356	0.0789786	-0.0508278	-0.0762098	0.101095	0.238739	-0.131423	-0.117425	0.104205
	821	0.191191	0.0414442	0.0957909	-0.0144664	-0.454322	-0.294801	-0.132201	-0.0295507	0.0451038	-0.0692109	0.435485	0.15553
	822	-0.0547376	0.10322	0.132543	-0.0813245	0.196665	-0.21074	0.156308	-0.0995393	0.0342166	0.0917628	-0.164084	0.0886522
	823	-0.0375344	0.0660761	0.281899	0.31005	-0.523135	0.161867	0.108093	0.127535	-0.183526	-0.291619	0.548244	-0.282287
	824	0.136844	0.22677	-0.0656852	-0.045745	-0.276425	0.101265	-0.0303284	-0.438595	-0.0349943	-0.0451038	0.441706	-0.12909
	825	-0.0645122	-0.152092	-0.148183	0.128242	0.123942	0.205657	0.084764	0.0909852	0.0591015	-0.201412	-0.0808757	-0.182748
	826	-0.216214	-0.0891442	-0.374171	-0.0426172	-0.263523	-0.0793696	0.248071	0.129868	0.29473	-0.0777651	0.28462	0.274511
	827	0.499676	0.068422	-0.400758	0.313177	0.518444	0.0637302	-0.388826	0.0225519	0.346055	-0.273733	-0.485254	0.0264401
	828	-0.0324516	0.201747	-0.0113385	-0.0132934	0.212304	-0.0578655	0.138422	-0.0256625	-0.10265	0.110426	-0.267512	-0.0132201
	829	0.10322	-0.132152	-0.394893	-0.248274	-0.129415	-0.000781966	-0.0466591	0.143865	0.244182	0.344499	0.188969	-0.144643
	830	0.234981	-0.261959	0.0332336	0.368306	0.0304967	0.362832	-0.180415	0.235628	-0.0303284	-0.388048	0.0738769	-0.195968
	831	0.286591	-0.023459	-0.102047	-0.0535647	0.0821065	-0.352667	-0.146976	0.11587	0.184303	0.0878746	-0.0171083	0.314171
	832	0.416397	-0.288937	-0.177897	0.321779	0.0824974	-0.251011	-0.248848	0.297063	0.182748	-0.175749	-0.125979	0.185081
	833	0.194319	-0.172815	0.0539557	-0.0547376	0.0574745	-0.207612	-0.117425	0.24496	-0.0552132	0.082431	-0.117425	0.248071
	834	-0.144273	0.0281508	0.0621663	0.100483	0.121596	0.201356	0.120536	-0.0458814	-0.101095	-0.227074	0.0233295	-0.128312
	835	0.0535647	0.232635	-0.0156393	0.515707	0.00117295	-0.0566926	-0.0279954	-0.0746545	-0.084764	-0.493808	0.0598791	0.0614344
	836	0.147401	0.405449	0.00351885	-0.0852343	0.182198	0.0140754	-0.0209966	-0.19519	-0.0466591	0.0902075	-0.108871	-0.0256625
	837	-0.0633393	0.00977458	-0.387073	-0.355013	0.113776	-0.0070377	-0.0163307	-0.0598791	0.467368	0.394269	-0.017886	-0.0303284
	838	-0.233417	-0.0402713	0.41757	-0.0680311	-0.00781966	-0.0570835	0.177304	-0.0482144	-0.29473	0.0863193	0.150864	-0.0295507
	839	0.0805425	0.260395	-0.091881	0.292455	0.299493	0.331163	0.0318837	-0.181193	0.150087	-0.188969	-0.296285	-0.234851
	840	0.128242	0.104783	0.260786	0.0375344	0.233808	-0.351103	-0.0186636	-0.109649	-0.169528	0.00622121	-0.213854	0.370162
	841	-0.147401	0.202529	0.024241	0.113776	0.224424	-0.0347975	0.18197	-0.287731	0.0606568	-0.0101095	-0.241849	0.0373273
	842	0.277207	0.227943	-0.625182	0.379254	-0.0445721	0.293628	-0.222408	-0.2053	0.607345	-0.332835	0.0676556	-0.198301
	843	0.0559106	0.0727229	0.213477	-0.0199401	0.0805425	-0.046918	0.0225519	0.0653227	-0.272956	-0.0536579	-0.181193	-0.00466591
	844	0.216996	0.0320606	0.100483	-0.300666	0.1431	-0.277207	-0.0832087	0.051325	-0.199079	0.472812	-0.0497697	0.275288
	845	0.21465	0.290891	0.191582	-0.118859	0.18298	-0.215041	-0.0839863	-0.0886522	-0.244182	0.0303284	-0.116648	0.0303284
	846	-0.244755	-0.0207221	0.278771	0.215432	-0.0797606	0.327253	0.0606568	-0.00699886	-0.0800981	-0.177304	0.143088	-0.427708
	847	0.341328	-0.149747	0.00117295	0.00821065	-0.0856253	0.18689	-0.262068	0.0777651	0.0692109	0.0676556	0.100317	-0.138422
	848	-0.0660761	0.18689	-0.173987	0.0125115	0.2905	0.166168	0.175749	-0.144643	0.146198	-0.0124424	-0.316504	-0.149309
	849	0.0136844	-0.272515	0.0586475	0.0516098	0.31005	0.00742868	-0.0474367	0.318059	-0.119758	-0.0443261	-0.365496	0.0015553
	850	-0.100483	0.0371434	-0.141145	0.304967	-0.188845	0.415224	0.133756	0.0451038	0.186636	-0.353831	0.0816534	-0.328169
	851	-0.2862	0.412878	-0.00312786	0.149356	-0.136453	-0.112212	0.283065	-0.50314	-0.0256625	-0.209966	0.161751	0.190525
	852	-0.398412	-0.0520008	0.0164213	0.217778	0.0312786	-0.197837	0.420709	-0.0886522	0.0388826	-0.105761	0.0264401	0.328169
	853	-0.133325	-0.141536	0.106738	0.0293237	0.241628	0.22286	-0.0225519	0.147754	0.0031106	0.167973	-0.149309	-0.256625
	854	-0.0961818	0.00351885	0.480909	0.16695	0.0301057	0.0805425	0.164084	0.0948734	-0.458036	-0.0349943	-0.0591015	0.0132201
	855	-0.0164213	0.0390983	-0.360877	0.267432	-0.118468	0.127851	0.0552132	-0.0217742	0.279177	-0.278399	0.0202189	-0.0349943
	856	-0.120032	0.125506	-0.220905	-0.133716	0.105956	0.31005	0.159418	-0.120536	0.164084	0.263624	-0.227852	-0.278399
	857	0.109866	-0.231462	-0.0629483	-0.0113385	0.153656	0.34993	-0.0326613	0.477478	0.0388826	0.129868	-0.0598791	-0.191302
	858	0.281508	-0.046527	-0.145837	0.0332336	-0.0758507	-0.0254139	-0.346832	0.125979	0.0902075	-0.161751	0.0715439	0.0762098
	859	0.370261	0.0645122	-0.437119	-0.220905	-0.0250229	0.0265869	-0.289286	-0.10265	0.402046	0.236406	-0.0388826	-0.0583238
	860	0.0437901	-0.022286	0.136844	-0.175942	0.260786	-0.0613843	0.0225519	-0.0388826	-0.313393	0.175749	-0.279177	0.0217742
	861	-0.188063	0.178288	-0.113385	-0.19471	0.32217	0.339764	0.291619	-0.0730992	0.0521026	0.0972064	-0.0987617	-0.275288
	862	-0.138799	0.42148	0.201747	0.328035	0.105174	-0.0680311	0.0839863	-0.417599	-0.158641	-0.32117	-0.0878746	0.17886
	863	0.157957	-0.0664671	-0.191582	0.249056	-0.0308877	0.0723319	-0.0832087	0.194413	0.214632	-0.164862	0.248848	-0.0886522
	864	0.093445	0.169296	0.292455	0.0164213	-0.180243	-0.269387	-0.117425	-0.183526	-0.238739	-0.0730992	0.126757	0.212299
	865	-0.0989187	0.236545	0.139581	0.219342	-0.181025	-0.0723319	0.20841	-0.144643	-0.0606568	-0.0902075	0.146976	-0.109649
	866	-0.325689	0.0433991	0.15522	-0.657243	0.109866	-0.188454	0.396602	-0.0451038	0.0186636	0.584794	0.0349943	0.216965
	867	-0.200965	-0.0582565	0.045745	0.153265	0.121205	-0.376908	0.0730992	-0.00622121	-0.0256625	-0.198301	-0.0396602	0.432374
	868	0.272124	-0.113385	-0.0633393	-0.200574	0.394893	-0.142318	-0.237184	0.251181	0.149309	0.145421	-0.206855	0.342944
	869	-0.0641212	0.18298	-0.17086	-0.369479	0.220514	0.202529	0.203745	-0.0785428	0.241072	0.31106	0	-0.256625
	870	0.154047	-0.422653	0.0609934	-0.00586475	0.047309	-0.070377	-0.259735	0.465813	0.107316	0.118203	-0.128312	-0.0132201
	871	-0.179852	0.0175942	0.0207221	-0.390592	-0.0449631	-0.0207221	0.148531	0.167973	0.0474367	0.362385	-0.0995393	0.0419932
	872	0.220514	0.0136844	0.265478	0.0375344	0.0543467	-0.160303	-0.300951	-0.0482144	-0.209188	-0.000777651	-0.0754322	-0.0536579
	873	-0.107911	0.176333	0.370652	-0.0046918	0.125115	-0.244364	0.0684333	-0.0785428	-0.237184	-0.16564	-0.117425	0.238739
	874	-0.32608	0.196665	0.092663	0.280726	-0.046918	0.303012	0.420709	-0.158641	-0.00544356	-0.290841	0.127535	-0.227074
	875	0.418743	-0.0164213	-0.337809	-0.102438	0.191191	-0.431645	-0.296285	-0.0217742	0.209188	0.209966	-0.112759	0.424597
	876	-0.285027	-0.130197	0.56458	-0.0617753	0.0582565	0.120032	0.255847	-0.0412155	-0.623676	0.176527	0.157863	-0.0723215
	877	-0.0449631	-0.0985277	0.0324516	-0.152874	-0.466052	-0.0793696	-0.0419932	-0.0505473	-0.0279954	0.270623	0.416821	0.0482144
	878	0.24241	0.12707	0.308877	0.231462	-0.0187672	-0.045354	-0.340611	-0.234073	-0.283843	-0.291619	0.0730992	0.0730992
	879	-0.416788	0.156784	-0.249838	-0.0328426	-0.0398803	-0.388246	0.29784	-0.051325	0.370162	0.0295507	0.125979	0.121314
	880	-0.15913	-0.353058	0.196665	-0.0359704	-0.0402713	0.068813	0.0575462	0.213854	-0.164084	0.0808757	0.175749	-0.0676556
	881	-0.0903171	-0.0488729	0.00586475	0.126288	-0.0250229	-0.306922	0.125979	0.0637674	0.00466591	0.0241072	0.0217742	0.262068
	882	0.199401	0.134889	-0.188063	-0.32608	-0.173987	-0.108302	-0.362385	-0.21852	0.180415	0.136867	0.0264401	0.0373273
	883	0.442593	0.186499	0.203702	-0.069204	0.216605	-0.0312786	-0.403601	-0.0567685	-0.0746545	0.175749	-0.166417	0.0536579
	884	0.128242	0.240455	0.0418352	-0.0179852	0.484819	0.272515	0.0466591	-0.176527	-0.0839863	0.0388826	-0.477478	-0.359275
	885	0.312786	0.453149	-0.177897	-0.112603	0.179852	0.168514	-0.25818	-0.363941	0.272178	0.0808757	-0.084764	0.0715439
	886	0.112212	-0.0160303	0.265869	0.261959	0.132934	0.163431	-0.115092	-0.0707662	-0.272178	-0.0699886	-0.118203	-0.136089
	887	-0.152483	-0.285027	0.0344065	0.0821065	0.130588	-0.0621663	0.164084	0.200634	-0.0559909	-0.0995393	-0.0388826	0.066878
	888	-0.093054	-0.102438	-0.0293237	0.150529	0.140363	0.0406622	-0.0458814	0.240294	0.101872	-0.131423	-0.185081	0.15553
	889	0.309659	-0.092272	-0.195492	-0.344847	-0.333118	-0.230289	-0.201412	0.127535	0.293952	0.201412	0.250404	0.358497
	890	-0.220905	-0.191582	-0.10752	-0.0887532	0.0758507	-0.00821065	0.264401	0.351498	0.0940958	-0.0598791	-0.0458814	-0.0124424
	891	0.150529	0.121987	-0.225988	0.022286	-0.0117295	-0.0832794	-0.154753	-0.16564	0.332835	-0.0894299	-0.0116648	0.131423
	892	-0.224815	0.380036	0.0543467	0.2385	0.069595	-0.236936	0.125979	-0.498474	0.0303284	-0.261291	-0.16564	0.154753
	893	0.147401	0.344456	-0.0805425	0.0609934	-0.161867	-0.193537	-0.0279954	-0.269067	0.104205	-0.137644	0.0482144	0.145421
	894	-0.165777	-0.333118	-0.0754597	-0.170078	0.022677	-0.046136	0.141532	0.314949	0.0451038	0.176527	0.0427708	-0.0995393
	895	0.301057	0.0117295	-0.371825	-0.162649	-0.249447	0.318651	-0.188192	0.129868	0.251959	0.0746545	0.148531	-0.377938
	896	-0.131761	0.00742868	0.282681	0.514925	-0.15522	-0.0719409	0.228629	0.0241072	-0.227074	-0.428486	0.0692109	0.181193
	897	0.0379254	0.268605	0.294801	-0.258049	0.296365	0.510233	-0.160196	-0.213076	-0.449482	0.230962	-0.222408	-0.365496
	898	0.0977458	-0.217778	0.144664	0.279162	0.179461	-0.238891	-0.113537	0.321948	-0.171083	-0.19519	-0.188192	0.40049
	899	-0.0903171	0.0312786	0.0907081	-0.235763	0.241628	0.234981	0.180415	0.0435485	-0.0808757	0.318059	-0.302506	-0.306395
	900	-0.0848433	0.223642	-0.250229	-0.169687	-0.046527	0.262741	0.0591015	-0.0559909	0.363163	0.197523	0.203745	-0.372495
	901	-0.0875802	0.17086	-0.200183	-0.15913	-0.045745	0.02385	0.0521026	0.048992	0.216187	0.254292	0.00388826	-0.125979
	902	-0.121987	-0.0476999	-0.181025	-0.161867	-0.145837	0.0547376	0.132201	0.0575462	0.127535	0.174971	0.0723215	0.0139977
	903	0.135671	0.0641212	-0.239282	-0.204484	-0.0164213	0.0821065	-0.157863	-0.097984	0.0482144	0.0793204	0.0031106	-0.0404379
	904	-0.0758507	0.210349	0.251011	-0.248274	0.122378	0.265087	0.107316	-0.0746545	-0.172639	0.244182	-0.0365496	-0.235628
	905	0.207612	-0.451976	0.221296	0.246319	0.129806	0.0914901	0.0435485	0.42693	-0.198301	-0.00622121	-0.160974	-0.0692109
	906	0.184153	-0.154438	0.225988	0.134107	0.30223	0.262741	-0.161751	0.0730992	-0.316504	0.0528803	-0.23174	-0.228629
	907	-0.302621	0.0387073	0.462533	0.0508278	0.17516	0.0899261	0.382604	-0.00622121	-0.461925	-0.0147754	-0.118203	-0.163307
	908	0.108693	0.367133	-0.023459	0.0910991	-0.191973	0.0332336	-0.0878746	-0.308727	0.0661003	-0.0785428	0.260513	-0.125202
	909	0.398412	0.0387073	0.111821	-0.10752	0.232244	-0.0113385	-0.278399	0.082431	-0.126757	0.0754322	-0.00777651	0.0124424
	910	-0.160303	0.13137	0.0582565	0.11534	-0.120423	0.0422262	0.232518	-0.151642	0.0692109	-0.185859	0.239517	-0.0373273
	911	0.117295	-0.202529	0.370652	0.258049	0.317087	-0.0387073	-0.00699886	0.286176	-0.321948	-0.151642	-0.161751	-0.00388826
	912	0.0121205	0.235763	0.0633393	-0.138799	0.0832794	0.120032	-0.15242	-0.119758	-0.0388826	0.192857	-0.0567685	-0.135311
	913	-0.120814	-0.121987	0.186108	-0.285418	-0.10752	-0.0879712	0.177304	0.158641	-0.0521026	0.28462	0.0933181	0.0443261
	914	-0.414051	-0.123551	0.126288	-0.0164213	-0.0785876	-0.0363614	0.436262	0.338278	-0.21852	0.227852	0.125979	-0.0614344
	915	0.13919	0.0250229	0.12746	0.00781966	-0.356577	-0.268996	-0.196746	-0.0101095	-0.0598791	0.0427708	0.217742	0.197523
	916	0.450413	-0.31826	0.162258	0.249838	-0.297147	-0.105565	-0.465035	0.242627	-0.272956	-0.180415	0.29784	-0.0863193
	917	0.10752	0.24671	0.177897	0.219733	-0.0910991	-0.120423	0.0404379	-0.246515	-0.179637	-0.275288	0.0466591	0.171861
	918	-0.185717	0.488338	-0.197055	0.169687	-0.00664671	0.046527	0.0451038	-0.424597	0.235628	-0.127535	0.141532	-0.0015553
	919	-0.0281508	0.227943	0.0738958	0.0766327	-0.351885	0.110648	0.0676556	-0.265179	-0.248071	0.0956511	0.388048	-0.0591015
	920	-0.02385	-0.0492639	0.224815	0.129024	-0.576309	0.0817155	0.0863193	0.0925405	-0.0318837	-0.149309	0.436262	0.0839863
	921	-0.251402	-0.0981368	0.0570835	-0.211913	0.325298	0.139972	0.159418	0.125979	-0.015553	0.283065	-0.234073	-0.0544356
	922	0.257658	0.0981368	-0.121205	-0.295974	-0.228334	-0.169687	-0.15242	-0.0661003	0.120536	0.23174	0.066878	0.265957
	923	0.0742868	-0.446112	0.297147	-0.240064	0.564971	-0.0211131	-0.157086	0.274511	-0.220853	0.225519	-0.523359	0.0707662
	924	-0.239282	0.0109475	0.0735048	0.153265	-0.0938359	0.0328426	0.278399	0.0591015	0.0808757	-0.0925405	0.158641	-0.170306
	925	-0.0664671	0.147792	0.303012	-0.0645122	-0.459796	-0.0281508	0.0318837	-0.170306	-0.0762098	0.0754322	0.348388	0.125202
	926	0.313177	-0.0867983	0.0394893	0.195883	0.0813245	-0.0993097	-0.292397	0.23174	-0.232518	-0.104983	-0.133756	0.253514
	927	0.0582565	0.225988	0.120814	0.152092	-0.222469	0.191973	-0.0559909	-0.147754	-0.172639	-0.116648	-0.0186636	-0.107316
	928	-0.0598204	0.0574745	0.434773	-0.184544	-0.270951	0.227161	0.0458814	0.082431	-0.381827	0.235628	0.26829	-0.211521
	929	-0.156002	-0.200965	-0.0781966	0.0559106	-0.165386	-0.396066	0.051325	0.201412	0.161751	0.0614344	0.265957	0.263624
	930	0.0211131	0.168123	0.389028	-0.0664671	0.380427	0.454322	-0.0653227	-0.0653227	-0.405156	0.0902075	-0.267512	-0.330502
	931	0.132543	-0.408577	-0.141145	0.177506	-0.496158	-0.257658	-0.147754	0.329724	0.266734	-0.134534	0.606568	0.236406
	932	-0.0950089	-0.112603	-0.327644	0.046136	-0.172815	0.44533	0.0832087	0.109649	0.402823	0.16564	0.266734	-0.402046
	933	-0.0289328	-0.109475	0.093445	0.186108	0.0168123	0.126679	0.133756	0.196746	0.0101095	0.00233295	-0.104983	-0.2053
	934	0.312786	-0.105956	0.1431	0.0101656	0.23068	0.177506	-0.14231	-0.0730992	-0.105761	0.0147754	0.064545	-0.194413
	935	-0.00547376	0.0277598	-0.0821065	0.219733	-0.101656	0.0398803	-0.0373273	0.0233295	0.0466591	-0.164862	-0.0793204	0.051325
	936	0.211522	0.128242	-0.0762417	0.455104	0.149747	-0.414833	-0.184303	-0.130645	0.0264401	-0.251181	-0.279177	0.524137
	937	-0.327253	0.0195492	-0.120423	0.145446	-0.192364	0.46527	0.243405	0.150087	0.199856	-0.0769875	0.209188	-0.250404
	938	0.333118	-0.0351885	0.205657	-0.383945	0.0672491	-0.136062	-0.0427708	0.0295507	-0.304839	0.419154	-0.00466591	0.120536
	939	-0.351885	0.273688	0.046918	-0.400367	0.347975	0.0496549	0.236406	-0.315726	-0.00855416	0.418376	-0.41371	0.0349943
	940	0.248665	0.167732	0.259222	-0.2385	0.340155	0.0867983	-0.239517	-0.226296	-0.124424	0.130645	-0.243405	-0.0163307
	941	0.0187672	-0.0973548	0.0793696	0.0766327	-0.0258049	0.0191582	-0.143088	0.237961	0.0808757	0.0427708	-0.0870969	-0.0101095
	942	0.329599	-0.0821065	-0.0750688	-0.233417	0.191191	0.294801	-0.23174	0.0552132	-0.106538	0.123647	-0.0808757	-0.207633
	943	-0.0973548	0.190409	-0.0140754	-0.507496	0.0179852	0.0910991	0.283065	-0.229407	-0.101095	0.491475	0.112759	-0.00544356
	944	0.0320606	0.0668581	0.467616	0.000390983	-0.121987	-0.102047	-0.0272178	-0.033439	-0.248848	0.164862	0.0528803	0.0171083
	945	-0.227161	-0.0664671	0.261177	0.105174	0.0660761	-0.0488729	0.265179	0.162529	-0.254292	0.0870969	-0.0381049	0.0995393
	946	0.0633393	0.0801515	-0.0578655	0.118859	-0.136062	-0.15131	0.0318837	-0.0699886	0.236406	-0.229407	0.195968	0.121314
	947	-0.195883	0.11534	0.223251	-0.0602114	0.179461	-0.045354	0.20841	-0.196746	-0.132978	0.120536	-0.233295	0.0614344
	948	-0.0426172	-0.219342	-0.206048	0.164213	0.239282	0.10752	-0.159418	0.215409	-0.0108871	-0.14231	-0.240294	0.0839863
	949	-0.0023459	0.225597	0.0316696	-0.27838	0.114167	0.0516098	0.0925405	-0.107316	-0.14231	0.342166	-0.0800981	0.0303284
	950	-0.225988	0.0336245	-0.291673	0.150919	-0.0594294	-0.271342	0.145421	0.0419932	0.229407	-0.134534	0.193635	0.25507
	951	-0.00547376	0.111039	0.232244	-0.0246319	-0.136844	0.205657	-0.0567685	-0.0124424	-0.203745	0.0163307	0.222408	-0.19208
	952	0.431645	-0.160303	0.363614	0.351494	-0.0770237	-0.0277598	-0.272956	0.303284	-0.272956	-0.117425	0.0116648	0.0248848
	953	-0.0520008	-0.217778	0.123551	-0.0117295	0.0246319	-0.122378	-0.0139977	0.272178	-0.188192	0.146198	0.0692109	-0.017886
	954	0.410141	-0.0293237	0.046918	-0.13919	0.291282	-0.123942	-0.360052	-0.0256625	-0.0163307	0.166417	-0.169528	0.097984
	955	-0.254921	-0.0997007	0.471526	-0.0828884	-0.0981368	-0.15131	0.34761	0.0995393	-0.613567	0.1392	0.10265	0.18197
	956	0.0148574	0.124333	-0.149356	0.15522	-0.2862	0.104392	0.0878746	0.0108871	0.129868	-0.269845	0.230185	-0.15242
	957	0.0586475	0.0965728	0.0504368	0.046918	-0.149356	0.0293237	0.0855416	-0.0909852	0.0326613	-0.0419932	0.213076	-0.0544356
	958	0.0203311	0.503977	0.146228	-0.0191582	0.143882	-0.0711589	-0.135311	-0.359275	-0.0591015	0.0684333	-0.223186	0.0419932
	959	-0.0875802	-0.399194	0.0258049	-0.147792	0.313959	-0.121205	0.216187	0.33439	0.127535	0.222408	-0.312616	0.0730992
	960	0.0164213	-0.0766327	-0.317478	0.00938359	0.0371434	-0.134107	0.0661003	-0.00233295	0.214632	0.0264401	0.108871	0.161751
	961	-0.00586475	0.299884	0.163822	0.279162	0.20683	0.101656	0.0357719	-0.164862	-0.266734	-0.196746	-0.187414	-0.0248848
	962	-0.092663	0.152874	0.198619	-0.271733	0.312005	-0.227552	0.066878	-0.29473	-0.264401	0.0894299	-0.236406	0.341389
	963	-0.391765	0.324125	0.335073	0.186499	0.430863	-0.138408	0.441706	-0.326613	-0.273733	-0.206078	-0.424597	0.0800981
	964	0.0840614	-0.046918	-0.0535647	-0.0977458	0.228725	-0.203311	-0.0762098	0.0373273	0.0785428	0.0466591	-0.177304	0.084764
	965	-0.161476	-0.362832	0.264696	-0.0199401	0.143491	-0.00781966	0.0303284	0.262068	-0.265957	-0.0637674	-0.0598791	0.145421
	966	-0.0774147	-0.0261959	0.439856	0.225988	0.0981368	-0.0312786	0.0909852	0.129868	-0.577795	-0.230185	-0.2714	0.214632
	967	0.0211131	-0.0758507	-0.301839	-0.294801	-0.200965	-0.068813	0.0598791	0.113537	0.0738769	0.234851	0.307172	0.143865
	968	-0.0336245	0.523526	-0.0848433	0.0817155	0.000390983	0.0320606	0.0995393	-0.556798	0.0279954	-0.161751	0.0147754	-0.00388826
	969	0.0864073	-0.304576	-0.274079	0.119641	-0.328035	0.0390983	-0.19519	0.359275	0.311838	-0.106538	0.114315	0.0132201
	970	0.00547376	0.125115	-0.046136	-0.0426172	-0.166168	-0.154438	-0.0443261	-0.178082	0.0482144	0.0972064	0.286953	0.0692109
	971	0.0668581	0.408186	-0.116904	0.334291	0.121596	0.0617753	0.097984	-0.328946	0.188969	-0.28462	-0.0474367	-0.0902075
	972	-0.388246	-0.0254139	-0.0973548	-0.222469	0.0598204	0.289718	0.304839	0.112759	0.0031106	0.147754	-0.18197	-0.19208
	973	0.120814	-0.162649	0.351885	0.0215041	0.070377	-0.154047	-0.0194413	0.123647	-0.426153	0.127535	0.0015553	0.25818
	974	-0.0527827	0.196665	-0.500067	0.0801515	0.0989187	0.150919	0.160196	-0.107316	0.51325	0.0303284	-0.15242	0.0808757
	975	-0.413269	-0.482864	-0.297929	-0.13919	-0.286591	0.141927	0.502363	0.407489	0.296285	0.212299	0.228629	-0.0373273
	976	0.268605	-0.395675	-0.165777	0.145446	0.0758507	0.0910991	-0.236406	0.259735	0.176527	-0.0769875	-0.108093	-0.00855416
	977	0.0543467	0.0981368	-0.209567	-0.0148574	-0.420307	-0.292846	-0.0964287	-0.220853	0.316504	0.0427708	0.344499	0.326613
	978	0.293628	0.212304	-0.236154	0.3859	0.0117295	-0.140363	-0.120536	-0.108871	0.303284	-0.28151	-0.0412155	0.190525
	979	-0.0961818	-0.251011	0.395675	-0.154438	-0.0105565	0.0848433	0.00777651	0.110426	-0.286953	0.206855	0.128312	-0.182748
	980	-0.191973	0.070377	-0.387464	0.0289328	-0.0535647	0.229116	0.0466591	-0.111204	0.535024	0.0676556	0.0209966	-0.0917628
	981	0.118859	-0.0215041	0.24671	-0.352276	-0.205657	-0.00821065	-0.19208	0.148531	-0.214632	0.470479	0.306395	0.141532
	982	-0.279553	0.331945	-0.0852343	0.0594294	0.354231	0.200574	0.298618	-0.443261	0.238739	-0.0521026	-0.318837	-0.0909852
	983	0.0183762	0.494594	0.167341	-0.120032	0.412487	0.198619	0.141532	-0.458036	-0.194413	-0.0132201	-0.285398	-0.238739
	984	-0.106347	0.136062	0.274861	-0.379254	-0.208394	-0.00273688	0.120536	-0.0715439	-0.286953	0.213854	0.274511	0.186636
	985	-0.208785	-0.273688	0.0907081	-0.419525	0.0738958	0.256876	0.17886	0.204522	-0.0396602	0.453371	-0.190525	-0.273733
	986	0.0379254	-0.112603	-0.323734	0.231462	0.0813245	0.046918	0.0474367	0.187414	0.240294	-0.287731	0.0202189	-0.0443261
	987	-0.0883622	-0.0320606	0.00390983	0.0387073	-0.219733	0.0394893	0.084764	-0.00855416	-0.0598791	0.0186636	0.161751	0.0972064
	988	-0.183762	0.0261959	-0.0383163	0.219733	-0.0023459	0.0727229	0.256625	0.0139977	0.0715439	-0.017886	0.178082	0.00544356
	989	-0.349148	0.258049	0.0910991	0.0680311	0.256876	-0.645122	0.187414	-0.0870969	-0.134534	-0.188192	-0.269845	0.530358
	990	-0.212304	0.412096	-0.0164213	-0.0809335	0.430472	0.125506	0.223964	-0.428486	0.0785428	0.0116648	-0.309505	0.0124424
	991	0.326862	0.27447	0.267432	-0.255703	-0.171642	-0.200965	-0.190525	-0.240294	-0.214632	0.388826	0.140755	0.118981
	992	-0.0367524	0.0789786	0.273688	0.239282	0.0961818	0.223642	0.000777651	-0.0940958	-0.145421	-0.308727	-0.097984	-0.0995393
	993	-0.225597	-0.0848433	-0.305749	-0.00195492	0.1431	0.155611	0.097984	0.00622121	0.333612	0.0147754	-0.265179	0.033439
	994	-0.428517	-0.234981	-0.0488729	-0.17516	0.263523	-0.136453	0.517916	0.133756	0.212299	0.399713	-0.392714	0.129868
	995	-0.0508278	0.0754597	-0.133716	-0.102438	-0.112212	0.263523	-0.00933181	-0.0186636	0.0108871	0.0738769	0.16875	-0.185081
	996	0.268214	-0.203702	-0.129806	0.12746	0.219733	0.112603	-0.222408	0.187414	0.349943	-0.223186	-0.108093	-0.0412155
	997	-0.258049	0.0879712	-0.0492639	-0.132543	-0.0981368	-0.0899261	0.278399	-0.246515	0.131423	0.170306	0.1392	-0.033439
	998	0.023068	-0.426172	0.297147	-0.0175942	0.222078	-0.0383163	-0.140755	0.36083	-0.166417	0.0575462	-0.150087	0.0629897
	999	-0.124333	0.196665	0.19901	0.107911	0.0492639	-0.0738958	0.0800981	-0.325836	-0.230185	0.0723215	-0.113537	0.0769875
	1000	0.339373	-0.206048	-0.045745	-0.0731138	0.0199401	0.428908	-0.216965	0.16875	0.0800981	-0.00699886	0.0116648	-0.276844
	1001	0.0195492	-0.335854	-0.206048	-0.292846	-0.0484819	0.0590385	0.0505473	0.398157	0.0676556	0.212299	-0.0956511	-0.017886
	1002	-0.162258	-0.110257	0.189236	-0.27447	-0.170469	0.00742868	0.213854	0.245738	-0.0730992	0.269067	0.119758	-0.0031106
	1003	-0.0156393	-0.215432	-0.0129024	-0.0480909	0.00117295	0.0199401	0.0349943	0.283843	0.0435485	0.0202189	-0.0241072	0.0318837
	1004	-0.0156393	-0.205266	0.12707	-0.069204	0.00390983	0.469571	0.0474367	0.122091	0.0132201	-0.0139977	0.0832087	-0.328946
	1005	-0.0105565	0.0476999	-0.301448	0.227552	0.0476999	-0.0164213	-0.108093	0.0800981	0.370162	-0.395824	-0.272178	0.0217742
	1006	0.163822	-0.50515	-0.0531737	-0.248274	0.0938359	-0.107129	-0.235628	0.45026	-0.0925405	0.327391	0.0147754	0.137644
	1007	0.232635	0.492639	-0.337418	-0.0985277	0.318651	0.000781966	-0.0521026	-0.344499	0.416043	0.16564	-0.287731	-0.0186636
	1008	-0.25844	-0.278771	0.000781966	0.209567	-0.0340155	0.0997007	0.135311	0.252737	-0.000777651	-0.126757	0.0730992	-0.100317
	1009	0.0355795	-0.126679	0.101656	0.131761	-0.024241	0.0430081	-0.12909	-0.0466591	0.00466591	-0.163307	0.144643	0.112759
	1010	0.0129024	0.106738	0.199792	0.324907	-0.224815	0.128633	0.158641	-0.0940958	-0.158641	-0.179637	0.192857	-0.111982
	1011	0.0281508	0.0848433	-0.288937	0.0512188	0.265087	-0.289718	0.0707662	-0.0326613	0.210743	0.0870969	-0.0622121	0.160974
	1012	0.105565	0.0707679	0.158739	-0.418352	-0.0953999	0.0363614	-0.171083	0.0101095	-0.0435485	0.429263	-0.000777651	-0.0544356
	1013	0.19471	-0.0512188	0.280335	0.36596	0.124724	0.199792	-0.186636	0.17886	-0.270623	-0.15242	-0.103428	-0.127535
	1014	0.0574745	-0.199792	-0.208785	-0.0672491	0.144664	0.151701	0.082431	0.215409	0.129868	0.122869	-0.252737	-0.233295
	1015	0.108693	0.0727229	0.239673	0.0277598	0.11143	0.0312786	-0.0567685	0.111204	-0.196746	-0.0435485	0.0287731	0.160196
	1016	0.0680311	-0.0891442	0.00899261	0.190409	-0.281508	0.274861	0.0972064	0.150087	0.00544356	-0.128312	0.138422	-0.20841
	1017	0.225206	-0.238109	-0.217387	-0.0140754	0.385509	-0.221296	-0.167973	0.199079	0.223186	0.0575462	-0.328169	0.21852
	1018	-0.108302	0.203311	0.123551	-0.23068	-0.344847	0.045354	0.160196	-0.166417	0.0878746	0.267512	0.444039	-0.0622121
	1019	0.188845	0.219733	0.252966	-0.272906	0.0731138	-0.275252	-0.101095	0.0598791	-0.433152	0.265957	-0.145421	0.297063
	1020	0.141927	-0.26626	0.428908	0.0629483	0.257267	0.188454	-0.0419932	0.30795	-0.355387	-0.164862	-0.224741	-0.149309
	1021	0.0527827	0.143882	-0.0613843	0.0938359	0.0324516	0.16695	-0.219298	-0.195968	0.176527	0.107316	0.169528	-0.179637
	1022	-0.0218951	-0.146619	0.0523917	-0.227552	0.227161	-0.0289328	0.227852	0.158641	0.066878	0.161751	-0.289286	0.182748
	1023	-0.293237	0.195101	0.286982	-0.0664671	-0.131761	0.108302	0.302506	-0.270623	-0.25818	0.160196	0.207633	-0.0544356
	1024	-0.152483	0.371825	0.157566	0.0793696	0.143882	0.0602114	0.136089	-0.222408	-0.107316	-0.0287731	-0.0171083	0.0855416
	1025	-0.00977458	0.0261959	-0.164995	0.108302	0.498503	0.371825	-0.0692109	-0.066878	0.207633	-0.0264401	-0.305617	-0.383382
	1026	0.0762417	0.264305	-0.224033	-0.0895351	0.204875	0.0265869	0.0995393	-0.133756	0.296285	0.253514	-0.0209966	0.0521026
	1027	-0.0746778	0.304185	0.205657	-0.0109475	0.145446	-0.44142	0.167195	-0.123647	-0.26829	-0.240294	0.0738769	0.531913
	1028	0.412878	0.134498	-0.0265869	-0.127851	-0.0383163	-0.0781966	-0.230185	0.015553	0.0769875	0.015553	0.0707662	0.141532
	1029	0.286591	0.045745	-0.174378	0.431645	-0.30223	0.219733	-0.280732	-0.222408	0.0637674	-0.496141	0.345277	-0.200634
	1030	0.0672491	-0.0484819	-0.144664	0.202138	-0.26626	0.285027	-0.0832087	0.166417	0.161751	-0.249626	0.366274	-0.436262
	1031	0.0496549	0.0598204	0.0336245	-0.147792	0.201747	-0.279162	-0.0295507	-0.0342166	-0.0785428	0.269845	-0.134534	0.239517
	1032	-0.0801515	-0.133716	-0.0140754	0.0727229	-0.0801515	0.326862	0.111204	0.174194	0.235628	-0.253514	-0.115092	-0.298618
	1033	0.00586475	-0.1431	0.120814	0.153265	-0.570835	-0.242801	0.0108871	0.189747	-0.0614344	-0.0575462	0.650894	0.286953
	1034	0.00508278	0.0609934	0.148574	0.505932	-0.0297147	-0.194319	0.150864	-0.00466591	-0.0948734	-0.402823	0.0894299	0.30795
	1035	0.0332336	0.0121205	0.0555196	-0.129024	-0.0324516	0.0789786	-0.174971	0.000777651	-0.151642	-0.0124424	0.0295507	0.00388826
	1036	0.239673	0.100092	0.0175942	-0.0304967	0.216214	0.0418352	-0.248848	-0.051325	-0.0816534	-0.0451038	-0.202189	-0.0451038
	1037	-0.114167	0.316305	0.1908	0.0543467	0.0711589	-0.12316	0.187414	-0.292397	-0.0699886	0.0832087	-0.127535	0.0583238
	1038	-0.320997	0.161476	-0.100092	0.259613	0.0418352	0.104392	0.356164	-0.0326613	-0.0295507	-0.247293	0.12909	0.0031106
	1039	0.155611	0.129024	0.299884	0.306531	0.196274	-0.0363614	-0.147754	-0.0132201	-0.269067	-0.136089	-0.0832087	0.00855416
	1040	-0.110648	-0.178288	-0.00508278	0.170078	0.0496549	0.263132	0.137644	0.146198	0.140755	-0.143865	-0.0528803	-0.286176
	1041	-0.22677	0.10322	-0.138408	0.254921	0.091881	-0.0379254	0.230962	-0.146976	0.28151	-0.145421	-0.15553	0.00544356
	1042	0.222469	-0.00977458	-0.138408	-0.0785876	-0.0320606	-0.00547376	0.00388826	0.0132201	0.164862	-0.0015553	0.164084	0.125202
	1043	0.046918	0.172424	-0.00977458	0.0633393	-0.0168123	-0.175551	-0.20841	-0.144643	-0.0264401	-0.196746	-0.111204	0.0762098
	1044	0.122378	0.372607	0.024241	-0.0387073	0.26626	-0.362832	-0.0342166	-0.241072	0.101872	0.207633	-0.144643	0.357719
	1045	-0.164604	0.16304	0.207221	-0.208785	0.0445721	-0.201747	0.0349943	-0.195968	-0.247293	0.255847	0.0209966	0.212299
	1046	0.125115	0.140754	-0.355013	-0.0879712	0.0910991	-0.263132	0.0435485	-0.0412155	0.228629	-0.125979	-0.132201	0.203745
	1047	-0.432427	-0.0824974	-0.0254139	-0.476999	-0.149356	-0.220514	0.230185	-0.00622121	0.0357719	0.251181	0.279954	0.272178
	1048	0.196665	0.0625573	-0.16304	-0.0895351	-0.184153	-0.0797606	-0.206078	0.106538	0.2053	0.148531	0.316504	0.16564
	1049	-0.196665	0.191191	-0.200183	0.256876	-0.242019	-0.196274	0.29784	-0.157086	0.433929	-0.237184	0.150087	0.0785428
	1050	-0.537993	-0.324907	0.454713	-0.242019	-0.293628	-0.0105565	0.494586	0.365496	-0.415266	0.106538	0.144643	0.16875
	1051	-0.28229	-0.116513	0.245928	0.249056	-0.11534	-0.0476999	0.318059	0.26829	-0.272956	-0.279177	0.301729	0.0800981
	1052	0.147792	0.150138	0.101265	0.256485	0.0195492	-0.294019	-0.158641	-0.157086	-0.0233295	-0.171861	0.141532	0.227074
	1053	0.0860163	-0.161867	0.0637302	-0.281508	-0.264305	-0.0570835	-0.00544356	0.235628	-0.0381049	0.32428	0.195968	0.194413
	1054	0.0738958	-0.0664671	0.0144664	-0.109475	0.311223	0.0778056	0.0171083	-0.048992	-0.0412155	0.0544356	-0.267512	-0.0715439
	1055	-0.0957909	0.0899261	-0.112994	0.274861	-0.268996	0.424999	0.0902075	0.110426	0.0637674	-0.104983	0.252737	-0.266734
	1056	-0.132934	-0.0656852	-0.0871892	0.0363614	-0.0379254	-0.161085	0.341389	-0.0528803	0.116648	-0.0995393	-0.217742	0.111982
	1057	0.243192	0.379254	0.0394893	0.236154	0.321388	0.26626	-0.169528	-0.245738	0.0171083	-0.0404379	-0.215409	-0.0707662
	1058	0.0586475	-0.0535647	-0.0308877	0.224033	-0.333509	-0.341328	0.0692109	0.0575462	0.153975	-0.107316	0.374828	0.353831
	1059	0.0789786	-0.233808	0.0398803	0.127851	0.0109475	-0.225988	-0.0163307	0.21852	0.0264401	-0.0342166	0.015553	0.239517
	1060	0.0738958	0.112994	0.0273688	-0.219733	-0.0250229	-0.158739	-0.0925405	-0.159418	-0.0435485	0.318837	-0.0987617	0.260513
	1061	-0.285027	0.00625573	0.23459	-0.0215041	-0.158348	0.0383163	0.283843	-0.017886	-0.169528	0.190525	-0.00544356	0.0124424
	1062	-0.0953999	0.0516098	0.188454	0.263914	-0.0301057	-0.120423	0.00466591	-0.103428	-0.192857	-0.234851	-0.0256625	0.211521
	1063	-0.0199401	0.00117295	-0.0101656	0.15131	0.240455	-0.107129	0.0186636	-0.033439	0.191302	-0.202967	-0.302506	-0.0909852
	1064	0.193146	-0.188454	0.269778	0.069595	0.103611	0.0402713	-0.223964	0.129868	-0.388826	-0.133756	0.0583238	-0.017886
	1065	0.045745	-0.108693	-0.137626	0.0199401	0.31435	-0.549722	0.11587	0.126757	0.118203	-0.213076	-0.447149	0.499252
	1066	0.181416	0.398021	0.374953	-0.274079	0.0152483	0.11143	-0.0738769	-0.343722	-0.371717	0.125979	-0.139977	0.0536579
	1067	-0.345629	0.00899261	0.10322	0.046527	0.236936	-0.239282	0.420709	0.0575462	0.0746545	-0.0412155	-0.0902075	0.283843
	1068	0.0414442	0.353449	0.0168123	0.0817155	0.221296	0.323343	-0.0217742	-0.222408	0.302506	-0.0497697	-0.146976	-0.261291
	1069	-0.42148	-0.292064	-0.0778056	0.022677	-0.124333	0.183371	0.536579	0.286176	0.143865	0.00699886	0.251959	-0.143088
	1070	-0.494985	0.114949	-0.0046918	0.292064	-0.0215041	-0.301839	0.304839	0.0388826	-0.0342166	-0.10265	0.0552132	0.0940958
	1071	-0.0563016	0.122378	-0.243973	-0.184153	0.0574745	-0.0492639	0.210743	-0.00777651	0.0777651	0.279177	0.0365496	0.0552132
	1072	0.0172033	-0.291673	0.200965	0.0563016	-0.0852343	-0.494594	0.0933181	0.320392	-0.251181	-0.031106	0.221631	0.570796
	1073	-0.304967	0.454713	0.273297	0.00821065	0.396066	-0.0211131	0.298618	-0.31106	-0.238739	0.132978	-0.353054	0.241072
	1074	-0.0950089	-0.0942269	0.134498	0.323734	-0.117295	-0.447676	-0.0505473	0.0209966	-0.149309	-0.202967	0.221631	0.475922
	1075	0.120814	-0.0836704	-0.0316696	-0.283072	0.0570835	0.0117295	-0.172639	-0.048992	0.146198	0.213076	0.11587	-0.0544356
	1076	-0.0543467	-0.0144664	0.223642	-0.091881	0.220905	0.356968	0.113537	0.0559909	-0.19519	0.0738769	-0.0241072	-0.325836
	1077	-0.0645122	0.288546	-0.21856	0.0789786	-0.125115	0.378081	0.20841	-0.199079	0.291619	-0.0863193	0.210743	-0.296285
	1078	0.10322	-0.0602114	-0.069595	0.00312786	0.0903171	0.0969638	-0.0279954	0.146198	0.225519	0.170306	-0.147754	-0.0738769
	1079	-0.229116	0.320215	0.171642	-0.0023459	0.180634	0.0160303	0.19519	-0.112759	-0.0614344	-0.146976	-0.0661003	-0.149309
	1080	0.0070377	-0.17086	0.301448	0.221687	0.184544	0.225988	0.0194413	0.241072	-0.34761	-0.277621	-0.269845	-0.0933181
	1081	-0.466834	-0.223642	0.0387073	0.225988	0.0539557	-0.345629	0.640784	0.451038	0.137644	-0.206855	-0.17886	0.404379
	1082	0.352276	-0.0805425	-0.0824974	-0.14701	0.139972	0.242019	-0.393491	0.211521	0.0419932	0.276844	-0.0233295	-0.129868
	1083	0.130197	-0.0832794	0.0887532	0.145446	0.201747	0.0848433	-0.0233295	0.265179	0.0684333	-0.290841	-0.0863193	-0.1392
	1084	0.0574745	-0.0136844	-0.170469	0.192364	-0.139581	0.274861	-0.104983	-0.0855416	0.108871	-0.0559909	0.0365496	-0.184303
	1085	0.360095	0.197837	-0.117686	0.114167	-0.295583	0.0953999	-0.265179	-0.261291	0.15242	-0.251959	0.389603	-0.127535
	1086	0.164995	-0.0981368	-0.0430081	0.200183	0.128633	0.0711589	-0.167973	0.125979	0.0435485	0.0381049	-0.149309	-0.0536579
	1087	0.207612	-0.30614	-0.130588	0.0664671	0.309659	0.443766	-0.127535	0.149309	0.0995393	0.0451038	-0.156308	-0.405934
	1088	0.165386	0.0199401	-0.247883	0.326862	0.045354	-0.193928	-0.0707662	0.100317	0.468146	-0.298618	-0.157863	0.101872
	1089	0.214259	-0.0414442	0.157566	-0.0875802	-0.123551	0.336245	-0.0614344	0.112759	-0.100317	0.0972064	0.145421	-0.128312
	1090	0.224033	0.0953999	-0.141927	-0.121987	0.22286	-0.0160303	-0.362385	0.154753	0.0637674	0.15553	-0.0940958	-0.0583238
	1091	-0.173206	0.421871	0.422653	-0.301057	-0.0875802	0.0738958	0.0730992	-0.308727	-0.25507	0.346832	0.051325	-0.0147754
	1092	0.0312786	-0.20292	-0.370261	0.137235	0.286591	0.432427	-0.00699886	0.0855416	0.297063	0.0248848	-0.242627	-0.331279
	1093	0.093054	0.256094	0.0668581	-0.118468	-0.184935	-0.114949	-0.0373273	-0.25818	-0.143865	0.0373273	0.146976	0.185859
	1094	0.321388	0.379254	0.0832794	-0.207612	0.283463	-0.0394893	-0.145421	-0.304062	-0.0598791	0.108871	-0.206078	0.0567685
	1095	0.26665	0.101656	0.109866	-0.462924	-0.383945	-0.0207221	-0.125202	-0.162529	-0.00855416	0.37094	0.382604	0.015553
	1096	-0.151701	0.023459	-0.0848433	0.0754597	-0.0907081	-0.537211	0.0956511	-0.031106	0.164862	-0.139977	0.0132201	0.446372
	1097	-0.0324516	-0.215041	-0.0512188	-0.475044	-0.0637302	0.276425	0.0412155	0.295507	0.0015553	0.614344	0.234851	-0.146976
	1098	-0.173206	-0.139581	0.00390983	-0.350712	0.0738958	-0.422653	0.342166	0.171083	0.0287731	0.336723	0.16875	0.236406
	1099	0.298711	0.103611	0.279553	0.0218951	-0.0590385	0.130197	-0.0559909	-0.173416	-0.18197	-0.0015553	0.105761	-0.103428
	1100	-0.400367	0.187281	0.164995	0.270169	0.194319	-0.312005	0.462702	-0.198301	-0.0622121	-0.0723215	-0.0209966	0.348388
	1101	-0.0781966	0.255703	0.105565	0.183371	0.00938359	-0.00860163	0.0925405	-0.247293	-0.0777651	-0.146976	-0.0622121	0.0964287
	1102	0.329599	0.3339	-0.24241	-0.416006	-0.241628	-0.0183762	-0.342166	-0.128312	0.175749	0.340611	0.212299	0.0606568
	1103	0.00508278	-0.113385	-0.156393	-0.0355795	0.12316	0.213868	-0.0544356	0.104983	0.206855	-0.00622121	-0.246515	-0.0972064
	1104	-0.232244	-0.309659	-0.147401	-0.238891	0.0785876	0.0183762	0.318837	0.373273	0.0458814	0.423042	0.0583238	-0.0839863
	1105	-0.0492639	-0.138017	-0.265869	-0.381209	0.240455	0.0887532	0.0318837	0.157086	0.232518	0.333612	-0.193635	-0.0233295
	1106	0.0672491	-0.248274	0.0199401	-0.0371434	0.321388	0.0203311	-0.0738769	0.327391	0.111982	-0.0800981	-0.286176	-0.151642
	1107	-0.0316696	0.124333	0.0046918	-0.0774147	0.0406622	-0.400758	-0.141532	0.0202189	0.0295507	0.182748	-0.0443261	0.156308
	1108	0.121205	0.00156393	0.224815	-0.210349	0.225988	-0.153265	0.00544356	0.0349943	-0.184303	0.194413	-0.335168	-0.0116648
	1109	0.00312786	0.130979	0.167341	0.116513	0.136453	0.369088	-0.0202189	-0.0373273	-0.15553	0.0451038	-0.0816534	-0.20841
	1110	-0.208003	-0.110257	0.311223	-0.15913	-0.101265	0.104783	0.248848	0.0326613	-0.303284	0.2053	-0.113537	0.0225519
	1111	0.133716	-0.239282	-0.317087	0.0293237	0.0109475	-0.0746778	-0.122869	0.378716	0.335168	-0.0186636	-0.0637674	0.0800981
	1112	-0.114558	0.308486	-0.317087	0.316305	-0.0336245	0.239673	0.0474367	-0.224741	0.409822	-0.313393	0.0505473	-0.318837
	1113	-0.129415	-0.0125115	0.343283	0.0277598	-0.0484819	0.118859	0.151642	-0.103428	-0.224741	-0.0637674	0.229407	-0.160196
	1114	0.0480909	-0.0441811	0.0496549	0.503586	0.303794	0.0410532	0.0614344	-0.0917628	-0.143865	-0.472034	-0.345277	-0.0528803
	1115	0.0797606	0.0136844	-0.0582565	0.392156	-0.328426	0.217387	-0.0225519	0.00622121	-0.0544356	-0.269845	0.243405	-0.196746
	1116	0.489511	0.231462	0.0046918	0.116904	-0.138017	0.0582565	-0.388826	-0.153975	-0.0528803	-0.0629897	0.217742	-0.033439
	1117	-0.141536	-0.0390983	0.131761	0.164213	0.236545	0.00508278	0.0699886	0.0832087	-0.0909852	-0.156308	-0.427708	0.201412
	1118	0.145055	0.0523917	-0.28229	0.232635	0.136844	-0.598595	0.000777651	-0.109649	0.393491	-0.216187	-0.122091	0.571574
	1119	0.0903171	-0.125506	-0.00156393	0.207612	0.483646	0.43751	0.0738769	0.243405	0.130645	-0.247293	-0.30795	-0.31106
	1120	0.0273688	0.187281	0.21074	0.284636	0.0304967	-0.221687	-0.0559909	-0.105761	-0.194413	-0.162529	0.143088	0.0637674
	1121	-0.263523	-0.238891	-0.0375344	0.0613843	-0.47739	0.0246319	0.217742	0.234073	0.153975	0.00388826	0.462702	0.0552132
	1122	-0.121987	-0.365569	-0.285809	0.0973548	-0.0269778	0.248665	0.215409	0.237184	0.256625	-0.105761	0.0241072	-0.336723
	1123	0.0594294	0.109475	0.246319	0.0707679	0.156393	0.120423	-0.125979	-0.19519	-0.212299	-0.11587	-0.149309	-0.236406
	1124	-0.0191582	0.112994	0.0340155	-0.367133	-0.160303	0.0246319	0.120536	-0.117425	-0.150087	0.37094	0.20841	-0.084764
	1125	0.341719	0.0492639	0.472699	-0.141145	-0.15522	-0.403886	-0.245738	0.0653227	-0.45026	0.138422	0.0528803	0.363941
	1126	0.0793696	0.272515	-0.0750688	-0.213868	-0.0746778	0.466443	0.0318837	-0.28462	0.108093	0.356164	0.0583238	-0.405156
	1127	0.069595	-0.0758507	-0.0809335	-0.36596	0.108693	-0.288546	-0.0598791	0.113537	0.145421	0.380271	-0.082431	0.282287
	1128	0.187672	0.501631	-0.335464	0.392938	-0.383163	-0.447676	-0.12909	-0.443261	0.276066	-0.24496	0.242627	0.305617
	1129	0.153265	0.0433991	0.216214	0.0406622	0.322952	-0.170078	-0.0575462	0.0987617	-0.12909	-0.0637674	-0.162529	0.300951
	1130	0.0778056	0.138017	-0.117686	0.136844	0.110648	0.144273	-0.0940958	-0.2053	-0.0521026	-0.0909852	-0.031106	-0.100317
	1131	-0.259613	-0.0324516	-0.201747	0.355404	-0.0672491	-0.0754597	0.203745	0.111204	0.138422	-0.262068	0.223186	0.0225519
	1132	-0.0160303	0.000390983	0.221296	0.132934	0.191582	-0.301057	-0.0793204	-0.031106	-0.164084	-0.173416	-0.15242	0.164084
	1133	0.118077	-0.353058	0.161867	-0.0844524	-0.132934	0.220514	-0.156308	0.30795	-0.0287731	-0.140755	0.106538	-0.236406
	1134	-0.229116	0.263914	-0.0817155	0.130588	-0.233026	0.175551	0.374828	-0.189747	0.11587	0.0248848	0.0505473	-0.308727
	1135	-0.0304967	-0.367133	-0.0254139	0.092272	-0.0817155	-0.0504368	0.0015553	0.378716	0.107316	0.0163307	0.132201	0.157863
	1136	0.225206	-0.277989	0.121205	0.0754597	-0.288937	0.56888	0.0381049	0.289286	0.0357719	-0.131423	0.125979	-0.512472
	1137	-0.0347975	-0.069986	0.153265	0.207221	-0.280335	-0.11534	0.195968	0.0505473	-0.0497697	-0.167195	0.346832	0.150864
	1138	0.251011	0.316696	0.439465	0.473481	0.307704	-0.275643	-0.10265	-0.273733	-0.309505	-0.38727	-0.180415	0.00388826
	1139	0.425781	0.022677	0.111039	-0.0910991	0.068422	0.194319	-0.243405	0.0108871	-0.132201	0.0458814	-0.0598791	-0.28462
	1140	-0.197446	0.0617753	-0.115731	0.0668581	0.196665	-0.0664671	0.238739	-0.0769875	0.117425	0.0427708	-0.19519	0.0894299
	1141	0.335073	-0.167341	0.0070377	0.0821065	0.161867	0.0387073	-0.149309	0.358497	-0.0886522	-0.0326613	-0.132978	-0.00933181
	1142	0.110648	-0.045354	0.0539557	-0.120032	-0.0371434	-0.303012	-0.0388826	0.164862	-0.143865	0.0777651	0.0101095	0.415266
	1143	-0.185717	0.0969638	0.349148	0.0132934	-0.43751	-0.0750688	0.299396	-0.0116648	-0.272178	-0.0388826	0.349943	0.0326613
	1144	0.0484819	-0.354622	0.34993	-0.0293237	0.332336	-0.507105	0.0723215	0.390381	-0.242627	0.225519	-0.274511	0.544356
	1145	0.386682	0.100874	-0.385509	-0.188845	-0.0821065	0.00664671	-0.211521	-0.167195	0.408267	0.0521026	0.178082	-0.1392
	1146	-0.0195492	0.290891	0.198619	0.279553	-0.145446	0.0989187	-0.0730992	-0.282287	-0.0614344	-0.18197	0.12909	-0.130645
	1147	0.0574745	-0.106738	-0.068813	0.431645	0.0414442	0.21465	0.114315	0.0715439	-0.0995393	-0.371717	-0.0326613	-0.210743
	1148	-0.00899261	-0.128633	0.0582565	0.0046918	0.0887532	0.0504368	-0.0598791	0.239517	-0.154753	0.204522	0.0614344	-0.00233295
	1149	0.36987	-0.384336	0.0340155	0.0969638	-0.000390983	-0.208785	-0.361608	0.440928	-0.0474367	-0.0427708	-0.117425	0.213076
	1150	-0.317478	0.202529	0.0215041	-0.0109475	0.121987	0.141145	0.346832	-0.230962	-0.0108871	-0.150864	-0.0139977	-0.127535
	1151	-0.0218951	-0.100092	0.0336245	-0.182198	0.422653	-0.112603	0.110426	0.203745	0.0738769	0.29473	-0.363941	0.0808757
	1152	0.444939	0.280335	0.239673	-0.0836704	0.252966	-0.0731138	-0.38416	-0.248071	-0.183526	0.121314	-0.314171	0.256625
	1153	0.176333	-0.0578655	-0.60446	0.219342	-0.0887532	-0.435555	-0.104983	0.143088	0.698331	-0.224741	0.121314	0.254292
	1154	0.158348	-0.256485	-0.110648	0.0824974	0.179852	0.0500458	-0.157086	0.349165	0.066878	-0.00388826	-0.272956	0.0303284
	1155	-0.068813	-0.217387	0.153265	0.127851	-0.0875802	-0.139581	-0.051325	0.0419932	-0.0279954	-0.175749	0.0800981	0.241072
	1156	0.068422	0.138408	0.175942	-0.0480909	0.0821065	-0.0965728	0.0279954	-0.110426	-0.0606568	0.174194	0.0676556	-0.0381049
	1157	-0.103611	0.608761	0.0887532	-0.165386	-0.276034	-0.0770237	0.0886522	-0.445594	-0.00699886	0.269067	0.234073	-0.015553
	1158	0.165777	-0.44142	-0.00977458	0.240064	-0.288546	0.23459	-0.0108871	0.426153	0.0031106	-0.104205	0.325058	-0.272956
	1159	-0.126288	-0.0441811	0.251793	-0.120814	0.448849	0.161476	0.0015553	0.101095	-0.346055	0.153975	-0.409822	-0.223964
	1160	-0.175942	0.21465	0.0848433	0.244364	0.400758	-0.181416	0.0637674	-0.161751	-0.173416	-0.106538	-0.395047	0.182748
	1161	-0.236154	-0.162258	0.0164213	-0.0559106	-0.166168	0.171251	0.322725	0.136089	0.033439	0.176527	-0.00544356	-0.125202
	1162	-0.169296	-0.0211131	-0.231071	-0.29832	0.093445	-0.377299	0.110426	-0.0233295	0.191302	0.29784	-0.0466591	0.335168
	1163	-0.492248	0.209176	-0.0402713	0.113385	-0.0832794	-0.0821065	0.543578	-0.185859	-0.051325	-0.187414	0.0808757	0.0933181
	1164	0.0848433	-0.0297147	-0.232635	0.20292	0.0191582	0.0946179	-0.0800981	-0.0894299	0.241072	-0.143865	-0.0637674	0.0349943
	1165	-0.268214	0.163431	0.0344065	0.0277598	-0.0500458	-0.0179852	0.29473	-0.240294	-0.120536	-0.0163307	-0.0793204	-0.146976
	1166	0.184544	0.0809335	-0.0586475	0.195883	0.229116	0.326471	-0.136867	-0.0482144	-0.0233295	-0.118203	-0.0552132	-0.181193
	1167	-0.293628	0.0117295	0.352276	-0.0117295	-0.256876	-0.112994	0.180415	-0.000777651	-0.0878746	0.0622121	0.1392	0.275288
	1168	-0.45354	0.0371434	-0.0433991	0.069204	-0.129415	-0.118468	0.545133	0.0264401	0.136089	0.0326613	0.0948734	0.0451038
	1169	-0.114949	0.222078	-0.127851	-0.0907081	0.114949	0.112994	0.127535	-0.202967	0.0466591	0.0637674	-0.146198	-0.0474367
	1170	0.40975	-0.352667	0.0617753	0.0942269	0.0516098	0.193928	-0.304062	0.328946	0.0622121	-0.145421	-0.0202189	-0.235628
	1171	-0.129024	0.452367	-0.0371434	-0.00781966	0.153656	0.251402	0.0715439	-0.507028	0.0816534	0.153197	-0.207633	-0.217742
	1172	-0.106347	-0.104002	-0.241628	-0.252184	-0.0164213	0.152874	0.159418	0.101095	0.143088	0.234073	-0.232518	-0.136867
	1173	0.403886	-0.0324516	-0.00586475	0.224424	0.151701	-0.25844	-0.280732	-0.0209966	-0.017886	0.00777651	-0.0909852	0.293174
	1174	0.321779	0.471135	-0.474654	-0.00781966	0.0805425	0.116122	-0.41371	-0.348388	0.447927	0.0427708	-0.139977	-0.0948734
	1175	0.149747	-0.118077	0.0840614	0.360095	0.308095	-0.2905	-0.182748	0.125979	-0.158641	-0.29473	-0.399713	0.138422
	1176	0.152483	0.178679	0.164604	0.311223	-0.25844	0.0168123	-0.127535	-0.137644	-0.309505	-0.287731	0.0925405	-0.0279954
	1177	0.173206	0.0860163	-0.00195492	0.190018	0.172033	-0.0719409	-0.230185	-0.124424	0.113537	-0.206078	-0.138422	0.175749
	1178	-0.28229	0.0441811	-0.258831	-0.0328426	-0.110648	-0.352276	0.217742	-0.0287731	0.370162	0.193635	0.0233295	0.336723
	1179	0.283854	-0.0265869	-0.273688	0	0.0668581	-0.231853	-0.227074	0.0544356	0.337501	-0.0466591	0.0373273	0.144643
	1180	0.17086	0.177115	0.161085	0.144273	-0.202138	0.281117	-0.106538	0.0295507	-0.0894299	-0.101872	0.351498	-0.227074
	1181	-0.32999	-0.224815	0.0136844	0.121987	0.110648	0.394893	0.442483	0.111204	0.0653227	-0.0987617	-0.156308	-0.391158
	1182	-0.235763	0.188845	0.0531737	0.320606	-0.320606	-0.046527	0.225519	-0.308727	-0.221631	-0.173416	0.399713	-0.0163307
	1183	-0.227161	0.150919	0.0211131	-0.331945	0.209958	-0.343674	0.0404379	-0.0909852	-0.0738769	0.228629	-0.150087	0.286176
	1184	-0.0410532	0.068813	-0.0500458	-0.00273688	0.148574	0.197837	-0.0427708	-0.0015553	0.0365496	-0.0031106	-0.171861	-0.0412155
	1185	-0.00312786	-0.260004	0.0778056	0.00821065	-0.208394	-0.0895351	-0.000777651	0.257403	-0.132201	-0.00855416	0.130645	0.0855416
	1186	0.0312786	0.320215	-0.0191582	0.024241	0.0261959	0.285809	-0.139977	-0.390381	-0.0139977	0.0139977	-0.11587	-0.354609
	1187	0.283854	-0.0774147	0.361268	0.0586475	-0.175942	-0.0539557	-0.230962	-0.0295507	-0.493031	0.0435485	0.222408	-0.113537
	1188	-0.0574745	0.0344065	-0.271733	-0.249447	0.00430081	-0.0664671	-0.135311	0.101872	0.244182	0.2714	-0.133756	-0.0832087
	1189	-0.0398803	0.114949	-0.270169	-0.0398803	0.0586475	0.140363	0.0878746	-0.171083	0.412155	0.0544356	0.0241072	-0.125979
	1190	-0.0504368	-0.164213	0.367524	0.022677	0.182198	0.303403	-0.126757	0.132978	-0.261291	0.084764	-0.288509	-0.335168
	1191	0.0101656	0.0289328	0.0551286	-0.0496549	-0.181416	-0.0398803	0.0972064	-0.0793204	0.0303284	-0.0303284	-0.0412155	0.20841
	1192	0.0969638	-0.0289328	0.191582	0.270951	0.0883622	0.15131	-0.151642	0.082431	-0.251959	-0.249626	-0.0412155	-0.137644
	1193	-0.123551	0.124333	0.0289328	-0.0844524	-0.121205	-0.487947	0.32117	-0.0559909	0.0233295	0.107316	0.132978	0.660226
	1194	0.307313	0.297538	-0.200965	0.255312	-0.02385	0.162649	-0.322725	-0.160974	0.12909	-0.305617	0.0629897	-0.327391
	1195	-0.21074	-0.0727229	-0.268605	0.249838	-0.206048	0.128633	0.254292	0.064545	0.292397	-0.0940958	0.233295	0.000777651
	1196	-0.378081	-0.069595	0.171251	-0.195492	-0.12707	0.40154	0.26829	-0.0108871	-0.216187	0.175749	-0.0171083	-0.339056
	1197	0.190409	0.292064	0.0387073	-0.231462	0.283463	-0.274079	-0.129868	-0.248071	0.0295507	0.306395	-0.350721	0.139977
	1198	0.311614	0.0265869	0.0715499	0.282681	0.0175942	-0.391765	-0.278399	-0.00233295	0.150864	-0.40049	0.0769875	0.42693
	1199	-0.333118	-0.0950089	0.402322	0.165386	-0.295974	0.19471	0.393491	0.0458814	-0.367051	0.0575462	0.318059	-0.0606568
	1200	0.121596	0.21856	-0.404277	0.259613	0.24241	0.216996	-0.0894299	-0.171083	0.290064	-0.0116648	-0.119758	-0.111204
	1201	-0.0523917	-0.111039	0.15131	0.120814	0.163822	0.00547376	-0.164084	0.0419932	-0.220853	-0.172639	-0.223964	0.119758
	1202	0.0997007	0.158348	-0.260395	-0.147792	-0.102829	0.132152	-0.0917628	-0.0661003	0.174194	0.269845	0.188969	-0.157863
	1203	-0.301448	-0.376517	-0.56888	0.0281508	0.292064	-0.261177	0.312616	0.461925	0.477478	0.0676556	-0.275288	0.154753
	1204	-0.00781966	0.0144664	0.295974	-0.115731	0.232244	0.0633393	-0.0544356	-0.0606568	-0.232518	0.031106	-0.349943	0.0785428
	1205	0.0277598	0.277207	-0.112994	0.31005	0.503586	0.0340155	0.0139977	-0.25818	0.256625	-0.409822	-0.417599	0.051325
	1206	0.154047	-0.239282	0.413269	0.0973548	-0.104392	0.231071	-0.215409	0.300173	-0.374828	-0.0622121	0.177304	-0.148531
	1207	-0.225206	-0.122769	-0.0101656	0.31435	0.0551286	0.0817155	0.141532	0.0303284	0.130645	-0.250404	-0.192857	0.0124424
	1208	-0.146619	-0.283072	0.16695	0.137626	0.189236	-0.137235	0.146198	0.372495	-0.0575462	-0.108093	-0.188969	0.19519
	1209	0.0997007	-0.114558	0.143491	0.344065	0.00586475	0.0555196	-0.0730992	0.312616	-0.140755	-0.382604	-0.143088	-0.153197
	1210	-0.0609934	0.345629	0.106347	0.159521	0.272906	0.0977458	-0.0956511	-0.279954	-0.0505473	-0.0948734	-0.0793204	-0.235628
	1211	0.0347975	0.308486	-0.226379	-0.317869	-0.485601	0.139972	-0.0723215	-0.28462	0.318837	0.342944	0.500807	-0.202967
	1212	0.220123	0.334682	-0.00664671	-0.215041	-0.0500458	-0.0355795	-0.0832087	-0.265957	-0.146198	0.202967	0.265957	0.141532
	1213	0.242019	0.164995	0.116904	0.0516098	0.102438	0.291673	-0.19519	-0.0419932	-0.124424	-0.0272178	-0.0964287	-0.367829
	1214	0.00625573	-0.169296	0.108302	-0.529	0.165386	-0.046918	-0.0233295	0.100317	-0.153975	0.587904	-0.28151	-0.0015553
	1215	-0.254921	-0.208394	0.192755	-0.170469	0.0625573	0.0957909	0.297063	0.248848	-0.18197	-0.0575462	-0.101095	-0.293174
	1216	0.100483	0.123942	0.046918	-0.263914	0.210349	-0.433991	-0.0614344	-0.207633	0.0754322	0.434707	-0.280732	0.644673
	1217	0.450413	-0.114558	-0.0551286	0.0328426	-0.198619	0.0883622	-0.629897	0.0349943	-0.0209966	0.0894299	0.0575462	0.0800981
	1218	0.556369	0.407795	-0.0594294	-0.397239	-0.0207221	-0.178288	-0.408267	-0.456481	-0.0295507	0.515583	-0.064545	0.380271
	1219	0.206439	-0.104002	-0.279553	-0.488338	0.0867983	-0.0785876	-0.114315	0.260513	0.279954	0.381049	-0.0987617	0.112759
	1220	0.1908	-0.182589	0.0856253	0.15913	0.068422	-0.11534	-0.101872	0.250404	-0.0870969	-0.122091	0.0707662	0.108093
	1221	0.311614	0.208003	0.0504368	0.386291	0.160303	-0.287764	-0.251181	-0.21852	0.159418	-0.221631	-0.272956	0.362385
	1222	-0.119641	0.251793	-0.213477	0.0390983	0.0950089	-0.144273	0.296285	-0.0746545	0.104205	0	0.0031106	0.346055
	1223	-0.069204	-0.0191582	-0.275643	-0.0281508	0.0269778	0.0347975	-0.139977	0.0832087	0.0225519	0.0015553	-0.0536579	-0.051325
	1224	0.227161	0.0394893	-0.338591	0.0289328	-0.423044	-0.146619	-0.359275	-0.202189	0.267512	-0.0474367	0.272178	0.0606568
	1225	-0.0754597	0.0265869	0.18298	0.0414442	0.0293237	0.140754	0.146976	-0.150864	-0.00777651	-0.0723215	-0.00855416	-0.0629897
	1226	-0.11925	-0.022677	-0.141145	0.0629483	-0.0316696	0.368306	0.346832	0.017886	0.120536	-0.220853	-0.00699886	-0.193635
	1227	-0.293628	0.093445	0.281117	0.153265	0.452367	0.412878	0.283843	-0.064545	-0.227074	-0.0116648	-0.432374	-0.269845
	1228	0.093054	0.0559106	-0.141927	-0.423826	-0.0109475	-0.120814	-0.154753	0.0101095	0.0614344	0.189747	-0.0272178	0.223964
	1229	0.190409	0.231462	-0.398021	-0.0046918	-0.0183762	0.0781966	-0.229407	-0.239517	0.340611	-0.19208	-0.0591015	0.0777651
	1230	-0.29441	0.313959	0.0363614	-0.20683	0.158348	-0.543467	0.257403	-0.308727	0.0279954	0.12909	-0.12909	0.464258
	1231	0.105174	-0.141536	0.169687	0.22677	-0.221296	-0.218951	-0.0653227	0.167973	-0.184303	-0.167973	0.173416	0.344499
	1232	-0.147792	-0.0383163	-0.0664671	-0.382772	0.223251	0.245146	0.161751	-0.0598791	0.161751	0.559131	-0.277621	-0.234851
	1233	0.12746	0.459405	0.258831	-0.204484	0.0375344	-0.27838	-0.0746545	-0.337501	-0.128312	0.192857	-0.0800981	0.275288
	1234	-0.419525	-0.0347975	-0.317478	-0.00351885	-0.0754597	0.18689	0.278399	0.0933181	0.0552132	0.0186636	0.0357719	-0.269845
	1235	0.369088	0.137626	0.0046918	0.0516098	0.634957	0.113385	-0.340611	-0.233295	-0.0396602	-0.114315	-0.482144	-0.0536579
	1236	-0.0758507	0.428517	0.169296	0.0273688	0.495767	0.0363614	0.164084	-0.4767	-0.121314	0.0676556	-0.346055	0.0435485
	1237	0.0117295	0.286591	0.0766327	0.188454	-0.0594294	-0.0172033	-0.124424	-0.177304	0.0194413	-0.126757	-0.0303284	0.0031106
	1238	0.222469	-0.279553	-0.00860163	-0.263523	-0.371825	-0.0879712	-0.0839863	0.163307	0.0443261	0.300173	0.301729	0.0357719
	1239	0.28229	0.0981368	-0.174769	-0.0285418	-0.198228	-0.106738	-0.0015553	-0.0622121	0.153975	-0.0272178	0.292397	0.175749
	1240	-0.218169	-0.0508278	0.285027	0.297929	0.418352	-0.2862	0.28151	0.097984	-0.222408	-0.435485	-0.343722	0.393491
	1241	-0.138799	0.157175	0.023459	0.193146	-0.0770237	-0.111821	0.0451038	-0.104983	0.00699886	-0.282287	-0.135311	0.0101095
	1242	0.1908	0.147792	0.0367524	-0.134498	0.366742	-0.0602114	-0.101095	-0.0738769	-0.143088	0.24496	-0.493808	0.0194413
	1243	-0.267041	0.0484819	0.0582565	0.388246	0.334291	-0.104392	0.0497697	-0.125202	-0.135311	-0.40049	-0.323503	-0.0995393
	1244	0.0957909	-0.0297147	0.140754	-0.242801	-0.25844	0.205657	-0.197523	-0.0738769	-0.201412	0.160196	0.213076	0.0108871
	1245	0.00664671	-0.0449631	-0.236936	0.210349	-0.3382	-0.0738958	-0.0272178	0.084764	0.207633	0.0202189	0.209188	0.0894299
	1246	-0.252966	-0.295974	0.34211	0.220905	0.0629483	0.165386	0.421487	0.290064	-0.202967	-0.274511	-0.0194413	-0.0419932
	1247	0.000390983	-0.133716	0.545421	0.00547376	-0.0594294	-0.277207	-0.0194413	-0.0808757	-0.505473	-0.0101095	0.118981	0.338278
	1248	0.152092	0.0965728	-0.157957	-0.0875802	0.34602	-0.170078	-0.0388826	-0.0637674	0.0909852	-0.0552132	-0.269845	0.133756
	1249	-0.231071	-0.292064	0.260786	-0.0555196	0.218169	0.17086	0.2053	0.388826	-0.119758	-0.153975	-0.236406	-0.191302
	1250	0.455104	0.506714	0.130197	-0.0953999	-0.442202	0.387855	-0.304062	-0.423042	-0.0163307	-0.0917628	0.42382	-0.276066
	1251	0.134498	0.0344065	-0.122769	0.109475	0.0735048	0.0273688	-0.0544356	0.0598791	0.156308	-0.156308	-0.0870969	0.0435485
	1252	0.105565	0.245146	0.216996	0.2385	-0.115731	0.128242	-0.122091	-0.0948734	-0.0637674	-0.17886	0.14231	-0.0769875
	1253	0.226379	-0.0496549	-0.070377	-0.263132	0.317478	0.0261959	-0.0769875	-0.114315	0.206855	0.287731	-0.254292	0.183526
	1254	0.439074	0.240455	-0.0375344	0.0871892	-0.390201	0.144664	-0.278399	-0.244182	0.0225519	-0.141532	0.318059	-0.237184
	1255	0.0801515	0.0801515	0.045354	-0.144664	-0.0101656	0.263914	0.00544356	0.0886522	0.0031106	0.144643	0.128312	-0.167195
	1256	-0.105956	-0.265087	0.0281508	-0.518835	-0.0113385	0.0297147	0.0528803	0.220075	-0.0108871	0.398157	-0.171083	-0.0241072
	1257	0.0484819	0.0723319	0.212304	0.0152483	-0.279553	-0.0132934	-0.00699886	-0.156308	-0.312616	0.00466591	0.267512	-0.0956511
	1258	-0.247883	-0.340546	-0.258049	0.348366	-0.0785876	-0.069204	0.167973	0.0855416	0.101872	-0.167973	0	0.16564
	1259	0.0660761	0.15913	-0.0023459	-0.387855	-0.23068	-0.215432	0.122869	-0.244182	-0.0629897	0.454926	0.248848	0.283843
	1260	-0.0136844	-0.0883622	-0.0132934	-0.175551	-0.142709	-0.310832	-0.0116648	0.151642	0.00855416	0.0769875	0.192857	0.206855
	1261	0.410923	-0.0539557	0.00351885	0.0774147	0.0652942	0.100483	-0.479811	-0.0186636	-0.0521026	-0.111982	-0.0987617	-0.0419932
	1262	0.068813	-0.214259	0.0023459	0.436337	0.0602114	0.312786	-0.0606568	0.241849	0.0365496	-0.446372	-0.0536579	-0.115092
	1263	-0.235763	0.0410532	-0.0570835	0.185717	0.114167	-0.143491	0.216965	0.0505473	0.146976	-0.0591015	-0.211521	0.163307
	1264	0.0316696	-0.0942269	-0.303012	-0.0535647	0.0148574	0.207612	-0.0902075	-0.0217742	0.420709	0.0427708	0.225519	0.0466591
	1265	0.0797606	-0.104392	-0.0410532	0.0973548	0.0273688	-0.114167	-0.100317	0.0101095	-0.0816534	-0.132978	0.0279954	0.298618
	1266	-0.221687	0.109475	0.17516	-0.120814	0.335464	-0.403104	0.0839863	0.00777651	-0.048992	-0.00388826	-0.169528	0.402046
	1267	-0.140363	0.0578655	-0.0492639	0.069986	-0.0132934	0.0727229	0.249626	0.101095	0.0295507	0.146976	0.135311	-0.126757
	1268	-0.11143	-0.046136	0.000781966	0.0895351	0.248665	0.110257	0.0505473	0.122869	0.0303284	-0.173416	-0.207633	0.0746545
	1269	-0.0183762	-0.402713	-0.283463	0.234199	0.199401	0.0774147	0.187414	0.412155	0.202967	-0.234073	-0.274511	0.082431
	1270	0.122378	0.0953999	0.0586475	0.312005	-0.122769	-0.0602114	-0.0365496	-0.0987617	0.00855416	-0.338278	0.17886	-0.0295507
	1271	-0.0531737	-0.164213	0.0304967	0.11143	0.138017	-0.157566	0.0629897	0.160196	0.138422	0.00388826	-0.167195	0.118981
	1272	0.488729	0.208785	-0.0484819	0.243582	0.0304967	-0.356968	-0.482144	-0.0964287	0.0622121	-0.0124424	0.0388826	0.405934
	1273	0.54073	-0.251402	-0.0731138	-0.118468	0.0848433	0.200574	-0.487587	0.150087	0.252737	0.0248848	-0.198301	-0.0419932
	1274	0.123942	-0.327253	-0.129415	0.260395	0.21856	-0.211913	-0.0886522	0.309505	0.064545	-0.015553	-0.0956511	0.176527
	1275	0.0586475	0.148574	0.0801515	0.0609934	0.11925	-0.394111	0.0101095	-0.0870969	-0.23174	0.0466591	-0.121314	0.524914
	1276	-0.0821065	-0.353058	-0.26235	0.455104	0.154438	0.0187672	0.082431	0.302506	0.191302	-0.288509	-0.100317	-0.084764
	1277	0.391374	-0.148183	-0.169687	-0.120032	-0.0520008	0.0977458	-0.223964	0.221631	0.169528	0.188192	0.115092	-0.0894299
	1278	0.208003	-0.0418352	-0.0195492	-0.108302	-0.191582	0.172424	-0.138422	-0.15553	0.0769875	0.109649	0.308727	-0.122869
	1279	0.0711589	0.068422	0.312005	0.412878	0.211913	0.0445721	-0.0482144	0.0948734	-0.363163	-0.230962	-0.0987617	-0.0808757
	1280	-0.249056	-0.0379254	0.0136844	-0.181025	-0.00899261	0.331163	0.126757	0.0940958	0.174194	0.0015553	-0.00544356	-0.276066
	1281	-0.106347	-0.0715499	0.205266	-0.0113385	-0.300275	-0.27838	-0.00933181	-0.0248848	-0.190525	0.0116648	0.244182	0.427708
	1282	0.0711589	0.0746778	0.158348	0.39372	0.143491	0.199401	0.101872	0.097984	-0.220853	-0.444816	-0.183526	0.0365496
	1283	0.0281508	-0.307704	0.181025	-0.282681	0.299884	0.321388	-0.118203	0.267512	-0.248848	0.120536	-0.210743	-0.430819
	1284	-0.0520008	-0.00821065	-0.180634	0.0371434	0.263132	0.16695	0.0692109	0.0303284	0.17886	0.111982	-0.178082	-0.141532
	1285	-0.183762	-0.177506	0.311614	-0.0304967	-0.213477	-0.0813245	0.29784	0.136867	-0.223964	0.206078	0.180415	-0.0396602
	1286	-0.477781	0.165386	-0.068422	-0.0660761	0.141536	-0.125897	0.468146	0.00466591	0.164084	0.161751	-0.132201	-0.0264401
	1287	0.0277598	0.223251	-0.109084	0.0832794	0.296365	-0.296756	-0.0419932	-0.325836	0.0800981	-0.0777651	-0.0832087	0.379494
	1288	0.133325	-0.267041	-0.0629483	-0.0598204	0.324516	-0.20292	-0.0373273	0.358497	0.104983	0.0435485	-0.212299	0.267512
	1289	0.107911	0.15131	-0.0758507	-0.0590385	-0.104783	-0.0969638	0.0832087	-0.0419932	0.132978	0.0583238	0.114315	0.188969
	1290	-0.0766327	0.180634	-0.0140754	0.0914901	-0.0390983	-0.22286	0.178082	0.0575462	0.0497697	-0.280732	0.151642	0.18197
	1291	-0.0148574	-0.0637302	-0.129806	-0.196274	0.0613843	0.0875802	0.0816534	0.233295	-0.0987617	0.0940958	0.0443261	-0.0388826
	1292	-0.195883	-0.114167	-0.324907	0.00430081	0.231853	0.113776	0.272956	-0.0171083	0.209188	-0.0435485	-0.220853	0.0287731
	1293	0.00664671	-0.0476999	0.208785	0.345238	-0.120423	0.11925	-0.110426	0.0101095	-0.12909	-0.444039	0.0894299	-0.0629897
	1294	0.229898	-0.0129024	-0.0293237	0.0617753	0.0715499	-0.00312786	-0.148531	0.0800981	0.0248848	-0.00622121	-0.151642	-0.0225519
	1295	-0.0895351	-0.0281508	0.0797606	0.0129024	-0.156393	-0.301448	-0.0108871	0.0287731	-0.11587	0.0388826	0.0956511	0.138422
	1296	0.0824974	0.222469	0.135671	-0.247883	-0.00860163	-0.387073	-0.122091	-0.2714	-0.120536	0.148531	0.251181	0.248848
	1297	0.19471	-0.32608	0.0735048	0.0304967	-0.142318	0.0269778	-0.199079	0.408267	-0.0536579	-0.0256625	0.0528803	-0.0458814
	1298	0.254921	-0.243192	-0.00938359	-0.130588	0.166168	-0.0645122	-0.260513	0.381827	0.0653227	0.0194413	-0.23174	0.160196
	1299	-0.131761	-0.152874	-0.375735	-0.0758507	-0.321779	0.451976	0.123647	0.312616	0.160196	0.0878746	0.183526	-0.510917
	1300	-0.0570835	-0.254139	-0.296365	-0.123551	0.200183	0.452367	0.120536	0.188969	0.298618	0.0583238	-0.239517	-0.251959
	1301	-0.154438	-0.0656852	-0.305749	-0.184935	-0.235372	-0.260786	0.211521	0.108093	0.136089	0.234073	0.255847	0.283065
	1302	-0.118077	0.292455	-0.297147	0.330772	-0.152092	-0.313959	0.146976	-0.304062	0.122091	-0.349165	0.186636	0.251959
	1303	0.336245	0.167732	0.0844524	-0.299102	-0.280335	-0.198228	-0.177304	-0.269845	-0.0800981	0.262846	0.383382	0.274511
	1304	0.305749	0.16304	-0.411314	0.00430081	0.300275	-0.024241	-0.0606568	-0.116648	0.350721	0.0769875	-0.346055	0.103428
	1305	0.105956	0.0156393	0.120423	0.0715499	0.174769	0.129024	-0.237184	-0.0209966	-0.0373273	-0.132201	-0.136867	-0.0575462
	1306	0.0516098	0.148183	-0.0774147	-0.332727	0.125506	-0.353449	0.174971	-0.204522	0.124424	0.331279	-0.157863	0.508584
	1307	0.183762	0.242801	-0.00781966	0.256876	0.261568	0.106738	-0.204522	-0.302506	-0.144643	-0.0124424	-0.216187	0.0839863
	1308	0.112212	0.11925	-0.204484	-0.433991	-0.0852343	-0.272515	0.0637674	-0.0855416	0.0676556	0.601124	0.221631	0.10265
	1309	-0.24671	-0.0973548	-0.0046918	-0.134107	0.170469	-0.0860163	0.248848	0.105761	0.118981	0.0878746	-0.207633	0.00777651
	1310	-0.0676401	0.139972	-0.0445721	0.0523917	-0.375735	0.243582	-0.0699886	0.0326613	-0.0661003	-0.131423	0.317282	-0.0591015
	1311	0.366351	-0.220905	-0.1908	-0.12746	-0.326862	-0.111039	-0.331279	0.0209966	0.401268	0.0661003	0.309505	0.180415
	1312	0.0433991	-0.045745	0.0535647	-0.208003	0.195883	0.0965728	0.082431	0.0396602	0.000777651	0.207633	-0.173416	-0.101095
	1313	-0.0746778	-0.170078	-0.236936	-0.243973	-0.00938359	-0.414442	0.0552132	0.084764	0.154753	0.256625	0.0940958	0.37405
	1314	-0.151701	-0.0293237	0.0848433	-0.198619	0.137626	0.0719409	0.119758	0.159418	-0.163307	0.217742	-0.175749	-0.0894299
	1315	-0.317087	0.0273688	0.332727	0.385118	0.0492639	0.093054	0.0956511	0.255847	-0.115092	-0.316504	-0.0015553	-0.0101095
	1316	0.0621663	0.047309	0.0891442	0.335073	-0.0871892	0.00586475	-0.120536	0.0684333	-0.0723215	-0.158641	-0.0785428	-0.109649
	1317	0.316305	-0.248665	0.244755	0.0836704	-0.0711589	0.169687	-0.297063	0.256625	-0.265179	0.0723215	0.135311	-0.064545
	1318	0.342892	-0.315132	-0.133716	-0.56458	-0.180634	0.178679	-0.355387	0.242627	-0.0956511	0.596458	0.164084	-0.15553
	1319	0.149747	-0.110257	-0.142709	0.23459	0.045745	0.180243	-0.0699886	0.104205	0.138422	-0.353054	0.0497697	-0.0388826
	1320	-0.380427	-0.0582565	0.427736	-0.300666	0.144273	-0.0441811	0.229407	-0.0186636	-0.362385	0.441706	0.0559909	-0.0427708
	1321	-0.177897	0.0211131	0.0433991	0.0390983	0.253357	0.0656852	0.197523	0.00933181	0.0357719	-0.0762098	-0.279954	0.0217742
	1322	0.00156393	0.146228	0.401931	0.126679	-0.0512188	-0.0907081	-0.00544356	-0.217742	-0.424597	-0.0521026	0.104205	-0.0528803
	1323	0.223642	-0.0828884	0.154438	-0.138799	0.0523917	-0.221687	-0.107316	0.0326613	-0.0878746	0.135311	-0.0614344	0.248071
	1324	-0.297538	-0.0844524	-0.240846	-0.547767	0.0762417	0.276425	0.17886	0.0303284	0.222408	0.39738	-0.128312	-0.105761
	1325	-0.145837	-0.378472	-0.168514	-0.069986	-0.0582565	-0.207612	0.166417	0.328946	0.375605	0.0388826	-0.048992	0.0793204
	1326	0.109866	0.186108	-0.045745	0.0527827	-0.0754597	-0.104783	-0.202967	-0.185081	0.0653227	-0.105761	0.338278	0.279177
	1327	-0.398803	0.25453	0.201747	-0.411314	-0.045354	0.0547376	0.228629	-0.183526	-0.259735	0.416043	0.0241072	-0.0209966
	1328	-0.256876	-0.150138	0.00899261	-0.0480909	0.319824	-0.0848433	0.36083	0.176527	0.242627	0.163307	-0.318837	0.0855416
	1329	-0.0645122	0.0735048	0.0152483	0.284245	-0.131761	0.323343	-0.0287731	-0.0870969	0.104205	-0.332835	0.0458814	-0.311838
	1330	0.27838	0.208394	0.466834	-0.28229	-0.0254139	-0.0281508	-0.282287	-0.128312	-0.475145	0.233295	-0.0528803	0.0972064
	1331	-0.201356	0.245146	0.184935	0.462533	0.407013	0.0981368	0.2714	-0.220075	-0.28462	-0.520249	-0.286176	-0.139977
	1332	-0.0617753	-0.046136	-0.0355795	0.206439	-0.0973548	-0.144273	0.134534	0.150087	-0.0629897	-0.182748	0.122869	0.221631
	1333	0.206048	-0.277207	-0.125115	0.279162	0.0316696	0.0809335	-0.0591015	0.125979	0.198301	-0.204522	-0.00233295	-0.0536579
	1334	-0.206439	-0.0997007	0.281508	-0.581783	-0.068422	0.0824974	0.122869	0.196746	-0.0964287	0.626009	-0.0015553	-0.125979
	1335	0.265087	-0.259222	0.15913	0.307704	0.068813	0.0187672	-0.217742	0.332835	-0.21852	-0.132201	0.0357719	0.0373273
	1336	0.168514	0.49303	0.27056	-0.254139	-0.0359704	0.185717	-0.128312	-0.388826	-0.368607	0.339056	0.0653227	-0.0855416
	1337	-0.164213	0.314741	0.197446	0.360877	-0.169687	0.110648	0.224741	-0.190525	-0.0139977	-0.364718	0.107316	0.033439
	1338	0.159912	0.156784	-0.2905	-0.0383163	-0.202138	-0.372216	-0.126757	-0.304839	0.449482	0.116648	0.132978	0.468146
	1339	0.292064	0.210349	-0.144664	-0.141536	-0.199792	0.17516	-0.225519	-0.125202	0.300173	0.314949	0.0987617	-0.167195
	1340	-0.162649	0.451976	0.12746	-0.00156393	-0.0774147	-0.134107	0.188192	-0.29473	-0.0163307	0.236406	0.180415	0.206855
	1341	-0.0527827	0.0973548	-0.351885	0.205657	0.19901	-0.170078	0.164084	-0.106538	0.267512	-0.164862	-0.115092	0.174194
	1342	0.173987	0.0875802	-0.0273688	-0.116904	0.0426172	0.216996	-0.154753	-0.151642	0.0458814	0.147754	0.0233295	-0.124424
	1343	0.100483	-0.203702	-0.0672491	0.00430081	0.109475	-0.111821	-0.0863193	0.0466591	-0.0318837	0.0349943	-0.0575462	0.153197
	1344	0.0606024	0.306922	-0.186499	0.0774147	-0.452367	-0.0762417	-0.147754	-0.377938	0.0629897	-0.169528	0.343722	-0.0225519
	1345	-0.0836704	0.153656	-0.283463	0.0621663	0.069986	0.196274	0.108093	0.0163307	0.345277	0.0956511	-0.144643	-0.0419932
	1346	-0.1908	-0.126679	-0.0590385	0.00195492	0.154438	-0.135671	0.145421	0.129868	0.015553	0.00777651	-0.126757	0.19208
	1347	0.0203311	0.0547376	0.272124	-0.115731	0.0637302	-0.112212	0.112759	-0.107316	-0.237184	-0.00855416	0.0536579	-0.00777651
	1348	0.424217	0.520008	0.173597	0.336245	-0.0840614	0.245146	-0.524137	-0.551355	-0.105761	-0.279954	0.125979	-0.330502
	1349	0.234199	0.260004	-0.200183	-0.476217	0.150919	-0.0824974	-0.0699886	-0.0015553	0.296285	0.502363	-0.0303284	0.18197
	1350	0.0785876	0.251402	0.216214	0.384336	0.0390983	0.371825	0.0264401	-0.248848	-0.19519	-0.290064	-0.0676556	-0.285398
	1351	0.0867983	0.0535647	-0.0754597	-0.110257	0.249056	0.106347	0.000777651	0.0552132	0.189747	-0.11587	-0.25507	-0.104983
	1352	-0.0785876	0.275252	-0.212304	0.0864073	-0.491466	-0.16304	-0.0676556	-0.20841	0.146198	-0.00933181	0.543578	0.144643
	1353	-0.23459	0.218169	0.0961818	0.0613843	-0.00390983	0.142318	0.157086	-0.272956	-0.237184	-0.185081	0.017886	0.00933181
	1354	0.149356	0.0680311	0.0136844	-0.273688	0.173597	0.0879712	-0.177304	0.0972064	0.0653227	0.239517	-0.216965	-0.307172
	1355	-0.0297147	0.155611	-0.101656	0.0312786	0.0195492	-0.121596	-0.0209966	-0.0948734	0.0031106	0.017886	-0.0863193	0.171861
	1356	0.0973548	0.349539	-0.139581	0.286982	-0.104002	0.00938359	-0.0241072	-0.377161	0.0692109	-0.177304	0.00777651	-0.0769875
	1357	-0.0609934	-0.246319	-0.106738	0.112994	0.129024	-0.0351885	0.0956511	0.0505473	0.258958	0.144643	-0.0614344	0.0909852
	1358	0.316696	-0.171251	-0.12707	0.0637302	-0.141927	0.0476999	-0.282287	0.0894299	0.0808757	-0.229407	-0.017886	0.0692109
	1359	-0.185326	-0.0136844	0.0965728	-0.309659	-0.00312786	-0.671318	0.229407	-0.0855416	-0.0863193	0.277621	0.0521026	0.59257
	1360	-0.224033	-0.00117295	-0.0445721	0.323734	-0.156784	0.154829	0.183526	-0.0622121	-0.0388826	-0.325058	0.0707662	-0.1392
	1361	-0.0938359	-0.0582565	-0.0179852	-0.21074	-0.0390983	-0.181807	0.272178	0.265957	0	0.373273	-0.0466591	0.1392
	1362	0.0625573	-0.0738958	0.0645122	0.293237	-0.347584	0.223642	0.0427708	0.143865	-0.0723215	-0.0956511	0.401268	-0.282287
	1363	0.262741	-0.0355795	0.28229	0.293628	0.172033	0.152092	-0.0381049	0.247293	-0.0762098	-0.202967	-0.101872	-0.0202189
	1364	-0.0430081	0.144273	0.442202	0.047309	-0.146619	-0.228334	0.0458814	-0.124424	-0.264401	-0.0241072	0.112759	0.30795
	1365	0.284245	-0.240064	0.0500458	-0.0324516	0.326862	-0.439856	-0.257403	0.395824	0.122869	0.0412155	-0.328946	0.53969
	1366	-0.104783	-0.306531	0.32217	-0.0406622	0.0801515	-0.0520008	0.0552132	0.329724	-0.177304	0.123647	-0.0303284	-0.180415
	1367	0.0355795	0.0997007	0.0136844	0.0836704	0.0183762	0.267823	-0.0707662	-0.100317	0.160974	-0.115092	0.122091	-0.0272178
	1368	-0.177115	0.0844524	-0.0680311	-0.0387073	-0.00899261	0.0414442	0.291619	-0.0381049	0.0902075	0.138422	0.00855416	-0.145421
	1369	-0.154438	0.0860163	-0.0828884	0.118077	0.126288	-0.0512188	0.0575462	0.00622121	0.0443261	-0.000777651	-0.213854	0.0754322
	1370	-0.068813	-0.148183	-0.110648	0.219342	0.311223	0.221296	0.18197	0.255847	0.157863	-0.017886	-0.319615	-0.36083
	1371	-0.0344065	0.0414442	0.0910991	0.14701	0.0211131	0.27056	-0.017886	0.0287731	-0.104983	-0.131423	0.115092	-0.190525
	1372	0.195101	0.130588	0.304185	0.162649	0.0152483	-0.358141	-0.226296	-0.223186	-0.257403	0.129868	0.0357719	0.320392
	1373	0.237327	0.0504368	0.297147	0.00312786	-0.0543467	0.240455	-0.148531	0.0342166	-0.222408	-0.20841	0.136867	-0.082431
	1374	0.116904	0.15913	0.254139	-0.17086	-0.227943	-0.0328426	-0.104205	-0.136867	-0.447927	0.097984	0.0497697	0.193635
	1375	0.150138	-0.0566926	-0.272515	-0.252966	0.168123	0.195101	-0.0878746	0.0015553	0.0800981	0.352276	-0.161751	-0.250404
	1376	-0.25453	-0.291282	-0.146228	0.0125115	-0.439856	-0.194319	0.129868	0.128312	0.15553	-0.0505473	0.325058	0.0987617
	1377	0.0484819	0.0961818	0.203702	0.147401	-0.36596	-0.0363614	-0.237961	-0.0544356	-0.163307	0.0466591	0.295507	-0.0902075
	1378	-0.291282	0.110648	0.0731138	-0.0574745	-0.188845	-0.240455	0.145421	-0.192857	-0.0995393	0.189747	0.241849	0.262068
	1379	0.328426	0.00899261	0.294801	-0.113776	-0.347584	0.0101656	-0.398935	-0.108093	-0.157863	0.0458814	0.355387	-0.082431
	1380	-0.0179852	0.177506	0.152092	0.344847	-0.0660761	0.0543467	-0.0839863	0.0031106	-0.0839863	-0.274511	0.125979	0.0272178
	1381	0.0609934	-0.0371434	0.0484819	0.232635	0.374562	-0.0414442	-0.0264401	0.202967	-0.0606568	-0.241072	-0.439373	0.0863193
	1382	0.158348	0.0312786	0.0781966	0.361659	-0.333509	-0.161085	-0.0357719	0.0171083	-0.0917628	-0.252737	0.346055	0.148531
	1383	0.143491	-0.132934	-0.240846	-0.000390983	0.200965	0.130588	-0.191302	0.176527	0.46348	0.0147754	-0.150864	-0.15242
	1384	0.0727229	-0.243192	0.0719409	-0.264696	0.0590385	-0.232244	-0.031106	0.236406	0.130645	0.111982	0.0559909	0.26829
	1385	0.0445721	0.30614	-0.190018	-0.184544	-0.294019	-0.0645122	-0.0427708	-0.227074	0.184303	0.174971	0.106538	0.109649
	1386	-0.0070377	-0.0887532	0.142709	0.174769	-0.315523	-0.163431	0.10265	0.199856	0.000777651	-0.201412	0.210743	0.225519
	1387	-0.248665	0.244364	0.0817155	0.335854	-0.0046918	-0.479736	0.308727	-0.192857	-0.0264401	-0.210743	-0.0544356	0.60268
	1388	0.0441811	-0.217387	-0.0183762	-0.00156393	-0.307704	0.0371434	-0.105761	0.0746545	0.118203	0.132201	0.150087	-0.0443261
	1389	-0.250229	0.228725	0.427736	-0.0254139	-0.212695	-0.152092	0.328169	-0.12909	-0.321948	-0.0116648	0.211521	0.064545
	1390	-0.283854	0.00273688	-0.160303	0.137626	-0.375344	-0.0351885	0.275288	-0.0474367	0.223186	-0.220853	0.241072	0.0108871
	1391	-0.045354	-0.240846	-0.0304967	-0.414833	0.351103	-0.293628	-0.0163307	0.280732	-0.110426	0.527247	-0.314171	0.453371
	1392	0.0770237	-0.333509	0.308095	0.289328	0.00860163	-0.242801	-0.0878746	0.169528	-0.241849	-0.219298	0.0497697	0.213854
	1393	-0.110257	0.0179852	0.19901	0.180634	-0.00860163	0.344847	0.1392	0.00544356	-0.106538	-0.0373273	0.131423	-0.591792
	1394	-0.267823	0.236545	-0.217778	0.177506	-0.100483	-0.0856253	0.366274	-0.31106	0.108093	-0.180415	0.12909	0.118203
	1395	0.274861	0.0132934	0.183371	-0.0023459	-0.0516098	0.239282	-0.419932	-0.103428	0.0015553	0.0878746	0.0116648	-0.0940958
	1396	0.0609934	0.146619	0.0719409	-0.0707679	0.255703	0.331163	0.0995393	-0.126757	-0.0933181	-0.00933181	-0.270623	-0.28151
	1397	-0.0997007	0.447285	0.0422262	-0.174378	-0.102438	-0.293628	-0.00544356	-0.245738	-0.149309	0.317282	-0.0287731	0.482144
	1398	0.253357	-0.024241	-0.225988	0.11143	-0.240064	0.145837	-0.30795	0.104983	0.346832	-0.122091	0.0863193	-0.123647
	1399	-0.414051	0.28229	-0.0852343	0.0848433	-0.0758507	0.0809335	0.279177	-0.257403	-0.00933181	-0.17886	-0.0536579	-0.189747
	1400	-0.233417	-0.0543467	0.102829	0.260395	0.00117295	0.297538	0.0917628	0.242627	-0.0552132	-0.237961	0.199079	-0.121314
	1401	0.154829	-0.045745	-0.114558	-0.0789786	-0.109866	-0.0277598	-0.179637	-0.0248848	0.048992	-0.0357719	0.16875	0.0575462
	1402	-0.320997	-0.158348	0.389028	-0.196274	0.120032	0.292846	0.286953	0.0381049	-0.511694	0.335945	0.0653227	-0.224741
	1403	0.345629	-0.023068	0.0484819	0.346802	-0.0660761	-0.689694	-0.315726	-0.0972064	-0.00466591	-0.44015	0.138422	0.713884
	1404	-0.0950089	-0.487556	-0.502413	0.0832794	-0.177506	-0.105956	-0.0124424	0.422265	0.234851	-0.0808757	0.0754322	-0.110426
	1405	-0.0957909	-0.20292	0.0860163	-0.269387	-0.00430081	-0.122769	0.230962	0.245738	-0.066878	0.115092	-0.0909852	0.10265
	1406	-0.105174	-0.212304	0.0156393	-0.0449631	-0.12746	0.0371434	0.172639	0.157863	-0.0396602	-0.0287731	0.0692109	0.151642
	1407	0.118077	0.227161	0.0351885	0.0910991	0.26626	0.123942	0.178082	-0.0956511	-0.164862	-0.183526	-0.0404379	0.126757
	1408	-0.0539557	0.171251	-0.0293237	-0.237718	0.291282	-0.0277598	0.0956511	-0.136867	0.0248848	0.167973	-0.191302	-0.0396602
	1409	-0.191973	0.0281508	-0.283072	0.046136	0.23068	0.0797606	0.304839	0.0256625	0.048992	0.0583238	-0.19519	0.0124424
	1410	-0.17907	-0.279162	0.0570835	-0.44924	0.17516	0.0910991	0.150087	0.194413	-0.00388826	0.491475	-0.195968	-0.107316
	1411	-0.291282	0.0168123	0.0817155	-0.0387073	0.126679	-0.384727	0.339056	0.0972064	0.0272178	0.0381049	-0.0497697	0.335168
	1412	0.112212	-0.138408	-0.34602	0.0488729	-0.260395	-0.49303	-0.0723215	-0.00466591	0.447927	-0.132978	0.276844	0.508584
	1413	-0.00742868	0.0832794	-0.227943	-0.138017	0.365178	0.13919	-0.0591015	0.0909852	0.361608	0.213076	-0.247293	-0.119758
	1414	-0.465661	0.247492	0.0766327	0.0750688	0.230289	0.0727229	0.429263	-0.237184	-0.160196	0.11587	-0.0863193	0.130645
	1415	-0.297147	0.0727229	-0.1431	-0.328426	-0.288937	-0.00664671	0.29784	-0.0622121	0.0878746	0.408267	0.321948	-0.0132201
	1416	-0.0344065	0.21074	-0.128242	0.0516098	-0.0179852	0.333509	-0.0536579	-0.164084	-0.00855416	-0.0365496	0.0839863	-0.143865
	1417	0.125115	0.108693	0.261177	0.118468	0.196665	0.205657	-0.0567685	0.0015553	-0.169528	0.0808757	-0.158641	-0.0381049
	1418	0.045745	0.123942	0.225988	0.0101656	-0.261177	0.123942	-0.0194413	-0.0031106	-0.137644	-0.0583238	0.46348	-0.0692109
	1419	-0.046136	-0.411314	0.275643	-0.0641212	0.283072	0.0289328	0.0606568	0.36083	-0.40049	0.160974	-0.314949	-0.100317
	1420	0.100874	0.0301057	-0.0832794	0.130588	0.329208	0.0312786	0.0342166	-0.0147754	-0.097984	-0.106538	-0.388826	0.033439
	1421	-0.0070377	0.0351885	-0.0312786	-0.44533	0.0860163	0.37378	0.0365496	-0.0225519	0.122869	0.404379	-0.0972064	-0.332057
	1422	-0.220123	-0.150138	0.163431	0.137626	0.167341	-0.125506	0.199079	0.0637674	-0.275288	-0.033439	0.033439	0.143865
	1423	0.0789786	0.268214	0.0258049	-0.103611	0.331554	0.302621	0.0373273	-0.144643	-0.084764	0.0715439	-0.221631	-0.0878746
	1424	-0.254921	0.185717	-0.0594294	-0.134498	0.303403	0.163431	0.270623	-0.269845	0.0396602	0.265957	-0.169528	-0.213854
	1425	-0.000390983	0.292846	0.348757	0.218951	0.218951	0.0390983	-0.000777651	-0.335945	-0.130645	-0.121314	-0.00388826	0.0124424
	1426	-0.10752	0.140754	-0.145446	0.148574	0.0105565	-0.228334	0.213076	-0.207633	0.176527	0.0326613	0.00622121	0.207633
	1427	-0.132543	0.273688	-0.517271	0.147792	-0.10322	0.159912	0.264401	-0.223186	0.393491	-0.199856	0.121314	-0.150087
	1428	-0.335073	-0.206048	-0.292064	0.221687	0.068813	-0.0109475	0.440928	0.127535	0.277621	-0.159418	0.0544356	-0.017886
	1429	-0.154438	0.0969638	0.308095	0.0383163	0.212695	0.177897	0.290841	-0.0412155	-0.274511	0.0435485	-0.0653227	-0.252737
	1430	0.0785876	-0.211522	-0.00547376	0.02385	-0.146619	0.268605	0.082431	0.121314	-0.0435485	-0.118981	0.240294	-0.223964
	1431	0.0433991	0.0668581	0.118859	-0.389419	-0.193928	0.069986	-0.0194413	-0.00855416	-0.10265	0.408267	0.144643	-0.0474367
	1432	0.146228	-0.0961818	-0.342501	0.234199	0.258831	-0.108302	0.0272178	0.108871	0.276066	-0.195968	-0.148531	0.122869
	1433	-0.13137	-0.239282	-0.299102	-0.125897	-0.0297147	-0.171642	0.10265	0.156308	0.210743	0.199079	0.182748	0.118203
	1434	0.0371434	0.476217	0.100092	-0.158739	-0.150529	0.161476	0.121314	-0.50003	-0.0816534	0.29473	0.146198	-0.143088
	1435	0.286982	0.136453	-0.0347975	-0.316696	0.0402713	0.490293	-0.084764	-0.247293	0.0528803	0.454148	0	-0.507028
	1436	0.0942269	0.165386	0.100874	0.245928	-0.476217	0.182589	-0.0108871	-0.104205	0.0139977	-0.269067	0.527247	-0.171083
	1437	-0.0101656	0.148183	0.0328426	0.141536	0.0563016	-0.159521	0.100317	-0.217742	0.017886	-0.242627	-0.0451038	-0.0816534
	1438	-0.329208	0.184153	-0.369479	-0.047309	0.104783	-0.145837	0.338278	-0.140755	0.398157	0.066878	-0.0855416	0.188192
	1439	-0.275643	0.199792	0.164995	0.0187672	-0.319042	0.351103	0.149309	-0.263624	-0.179637	0.0419932	0.31106	-0.321948
	1440	0.105565	-0.0398803	-0.161085	0.0836704	-0.496549	0.395284	-0.162529	0.0248848	0.19208	0.0101095	0.570018	-0.30795
	1441	-0.37378	-0.37378	0.360877	-0.045745	-0.160694	0.248665	0.421487	0.405156	-0.339056	0.066878	0.224741	-0.230962
	1442	0.452367	0.119641	-0.0891442	0.0211131	0.0750688	-0.514534	-0.287731	-0.241072	0.257403	-0.0147754	-0.148531	0.29784
	1443	0.0559106	0.267823	0.255312	0.117295	-0.104783	0.0672491	-0.104983	-0.315726	-0.176527	0.0762098	0.0544356	0.00622121
	1444	0.093054	-0.199401	0.367915	-0.093054	-0.168905	0.198228	-0.110426	0.122091	-0.314949	-0.0326613	0.229407	-0.19208
	1445	0.110648	0.152483	-0.310832	0.204484	0.0246319	0.15131	-0.0435485	-0.0894299	0.394269	-0.112759	0.195968	-0.174971
	1446	-0.2905	-0.0387073	-0.108302	-0.337418	0.0355795	0.174769	0.315726	0.0217742	0.0972064	0.310283	-0.146976	-0.12909
	1447	0.284245	-0.107129	0.411705	0.21074	0.189236	0.172815	-0.144643	0.140755	-0.389603	-0.180415	-0.108871	-0.288509
	1448	-0.0140754	0.618926	-0.0711589	0.326471	0.0492639	-0.00821065	0.201412	-0.430041	0.0754322	-0.19208	-0.0591015	-0.0808757
	1449	-0.0390983	-0.105956	0.192364	-0.0332336	0.239673	-0.0813245	0.134534	0.286953	-0.153975	0.00699886	-0.323503	-0.105761
	1450	0.0641212	0.093054	0.305749	-0.337027	0.102438	-0.480909	-0.0909852	-0.0225519	-0.215409	0.245738	-0.0956511	0.51636
	1451	-0.0836704	0.151701	-0.22286	0.0649032	0.1908	0.259222	0.106538	-0.25818	0.19519	-0.137644	-0.127535	-0.143088
	1452	0.492248	0.218169	-0.224033	0.410923	-0.00273688	-0.0621663	-0.408267	-0.100317	0.0777651	-0.323503	0.0295507	0.0303284
	1453	0.385509	-0.107129	-0.0848433	0.172815	0.100874	0.206439	-0.482921	0.0349943	0.262846	-0.150864	-0.121314	-0.308727
	1454	0.0109475	0.157175	-0.42148	0.132152	0.20683	-0.134107	0.0855416	-0.0839863	0.563019	0.0544356	-0.146976	0.189747
	1455	-0.0246319	-0.0766327	0.358141	0.245928	-0.252966	-0.0258049	0.0458814	0.0458814	-0.303284	-0.230185	0.265957	0.11587
	1456	-0.215432	-0.168905	0.0738958	-0.133716	0.0520008	0.304967	0.186636	0.255847	-0.0692109	0.132201	0.0972064	-0.287731
	1457	0.0207221	0.12746	-0.359704	0.11925	-0.178288	-0.128633	0.00933181	0.051325	0.202189	-0.0956511	0.132201	0.0808757
	1458	0.185326	0.168905	-0.304967	0.127851	-0.0258049	-0.0168123	-0.266734	-0.133756	0.224741	-0.242627	0.0427708	0.0622121
	1459	0.391374	0.253748	0.0168123	-0.0938359	-0.130197	-0.155611	-0.265957	-0.286176	0.0793204	0.127535	0.188969	0.15553
	1460	-0.335854	-0.0523917	0.00664671	0.0754597	0.0140754	0.298711	0.241072	0.25818	0.206078	-0.188192	-0.0435485	-0.106538
	1461	-0.0883622	-0.181025	-0.567707	0.47739	-0.263914	0.0910991	-0.0707662	0.138422	0.436262	-0.558353	0.414488	0.0233295
	1462	-0.0672491	-0.0985277	0.046527	0.140363	-0.129024	0.295192	-0.0373273	-0.0451038	0.0132201	-0.167195	0.210743	-0.214632
	1463	0.0727229	-0.137626	-0.319824	-0.261959	0.172033	-0.0832794	-0.0614344	0.123647	0.381049	0.261291	-0.118981	0.0964287
	1464	-0.208394	-0.169687	-0.252966	0.0418352	-0.0656852	0.129806	0.206078	0.0381049	0.354609	-0.153975	0.0575462	-0.156308
	1465	0.187281	0.0789786	-0.0719409	-0.102829	-0.138799	0.0070377	-0.107316	-0.0995393	0.110426	0.150087	0.0451038	0.1392
	1466	0.276425	-0.408186	0.168905	0.0527827	0.0606024	-0.0160303	-0.0925405	0.315726	0.0412155	-0.143865	-0.104205	-0.113537
	1467	0.423826	-0.218951	-0.0731138	0.0621663	0.256485	0.380427	-0.373273	0.306395	0.182748	-0.0031106	-0.173416	-0.365496
	1468	0.0418352	0.234199	0.113776	-0.0770237	0.35384	-0.18689	-0.0839863	-0.246515	-0.171861	0.105761	-0.180415	0.287731
	1469	0.260395	0.389419	0.406622	-0.0347975	-0.429299	-0.022677	-0.239517	-0.343722	-0.253514	-0.0567685	0.495364	0.0777651
	1470	-0.307704	-0.195492	0.111821	-0.0997007	-0.0344065	-0.267432	0.381049	0.0863193	0.0388826	0.202189	0.0878746	0.189747
	1471	0.106738	-0.000390983	0.315914	0.216605	-0.0293237	0.0164213	0.0427708	0.188969	-0.201412	-0.0746545	0.0855416	0.0661003
	1472	0.0680311	-0.00351885	-0.291282	0.0125115	-0.265478	-0.0320606	0.138422	-0.0318837	0.353054	-0.0676556	0.103428	0.14231
	1473	-0.0566926	-0.12746	-0.17086	-0.109866	0.117686	-0.0312786	0.238739	0.0987617	0.0606568	0.213076	-0.0241072	0.154753
	1474	-0.145055	-0.174378	0.324125	-0.148574	-0.0793696	-0.0672491	0.121314	0.226296	-0.304062	0.0855416	0.274511	-0.0163307
	1475	0.391374	0.147401	0.143491	-0.0957909	0.317087	-0.0617753	-0.223964	-0.0661003	-0.00933181	0.15553	-0.305617	0.111204
	1476	0.315914	-0.0410532	0.297929	0.0770237	0.0778056	0.0602114	-0.304062	0.0101095	-0.262846	-0.0139977	0.0412155	0.00466591
	1477	-0.158739	-0.0993097	0.128242	0.21074	0.194319	0.384336	0.260513	0.186636	-0.136867	-0.193635	-0.262846	-0.341389
	1478	-0.115731	0.196274	0.31826	0.172815	-0.15522	-0.291673	0.240294	-0.133756	-0.230962	-0.256625	-0.0256625	0.262846
	1479	-0.0191582	0.204484	-0.253748	0.0867983	-0.195492	0.0152483	0.0031106	-0.170306	0.182748	0.0287731	0.166417	0.128312
	1480	-0.243582	0.279162	-0.047309	-0.340937	-0.22677	0.0797606	0.346055	-0.310283	0.0793204	0.203745	0.108871	0.135311
	1481	-0.295583	0.122769	0.161867	0.0168123	-0.114949	0.0625573	0.232518	-0.180415	-0.116648	0.0124424	0.116648	0.0730992
	1482	-0.206048	0.120423	0.175942	0.228725	0.0281508	-0.167732	0.0723215	-0.0800981	-0.103428	-0.136089	0.0435485	0.0964287
	1483	-0.100092	-0.276034	0.2385	0.638084	0.245928	0.335073	0.0894299	0.225519	-0.157863	-0.445594	-0.0995393	-0.352276
	1484	0.120814	0.387073	0.0633393	0.0261959	0.0132934	0.278771	-0.0925405	-0.267512	0.064545	0.118203	0.0233295	-0.19208
	1485	-0.0344065	-0.103611	0.126679	-0.306922	-0.108693	0.069204	-0.0917628	0.119758	-0.0458814	0.356164	0.164084	0.0396602
	1486	0.102047	-0.340155	-0.0246319	0.530173	-0.320997	-0.164995	0.0381049	0.250404	-0.0466591	-0.45026	0.188192	0.192857
	1487	0.288937	-0.0504368	0.0707679	-0.0172033	0.137235	0.0301057	-0.257403	-0.157086	0.0381049	0.161751	0.0031106	0.00466591
	1488	-0.102047	-0.113385	-0.0793696	0.0496549	-0.00977458	0.132934	0.228629	0.164084	-0.167195	0.0956511	-0.0653227	-0.194413
	1489	-0.0394893	0.18298	-0.047309	-0.132543	-0.186499	-0.367524	-0.157086	-0.105761	-0.0295507	0.186636	0.115092	0.416043
	1490	0.238891	-0.106347	0.223251	0.0293237	0.0586475	0.149356	-0.346055	0.0730992	-0.318837	-0.0808757	-0.173416	0.000777651
	1491	0.00390983	-0.0953999	0.0633393	0.351885	-0.174378	0.306922	-0.0684333	0.00622121	0.189747	-0.346055	0.188969	-0.122091
	1492	-0.0316696	0.310832	0.023068	0.00430081	0.147401	0.045745	0.0419932	-0.216965	0.127535	-0.0233295	-0.0132201	0.104983
	1493	-0.292064	0.0344065	0.0402713	-0.0203311	-0.0899261	-0.0101656	0.15242	0.117425	0.033439	0.111204	0.253514	0.0116648
	1494	0.100483	-0.023459	0.16304	-0.0183762	-0.217387	0.22677	-0.0886522	-0.0031106	-0.123647	-0.116648	0.251181	-0.126757
	1495	-0.430472	-0.211131	-0.070377	-0.189236	0.00938359	-0.237327	0.549799	0.132201	0.180415	0.121314	0.0482144	0.272956
	1496	0.157566	0.00860163	0.0864073	-0.0582565	0.0774147	0.234199	-0.126757	0.108093	-0.137644	0.0217742	0.0342166	-0.0933181
	1497	-0.336636	0.0359704	0.0907081	0.0832794	-0.21465	-0.232244	0.307172	-0.0357719	-0.245738	0.0956511	0.117425	0.213076
	1498	0.0742868	0.0441811	-0.0488729	-0.297538	0.24241	-0.0652942	-0.0279954	0.0886522	0.136867	0.346832	-0.290841	0.0909852
	1499	0.40975	0.0566926	0.0402713	-0.0723319	-0.0023459	0.0105565	-0.254292	-0.0349943	-0.0754322	0.0832087	0.15242	0.0730992
	1500	0.105956	0.159521	0.121205	0.0320606	-0.0187672	-0.00977458	-0.0754322	-0.21852	-0.164084	-0.0458814	0.134534	0.0225519
	1501	0.390592	-0.0946179	0.225206	0.452367	-0.430081	0.225206	-0.195968	0.117425	-0.119758	-0.489143	0.362385	-0.377161
	1502	0.0359704	0.168905	-0.190018	-0.197837	0.141536	0.0785876	-0.174971	-0.129868	0.243405	0.36083	-0.0777651	-0.0373273
	1503	-0.0430081	-0.228334	0.139972	-0.0594294	-0.34211	0.237718	0.160196	0.260513	-0.183526	0.244182	0.279177	-0.0762098
	1504	-0.0961818	-0.442593	-0.189236	0.476999	-0.0981368	-0.0297147	0.00233295	0.499252	0.292397	-0.417599	0.120536	0.0917628
	1505	-0.138408	0.260395	0.242801	-0.0430081	0.046527	-0.38981	0.153197	-0.20841	-0.193635	-0.14231	-0.0163307	0.36083
	1506	0.128633	0.0570835	0.107129	-0.0664671	0.0156393	-0.150138	0.0458814	0.0404379	-0.0171083	0.18197	-0.174971	0.321948
	1507	-0.0437901	-0.208003	-0.240846	-0.0117295	-0.0805425	-0.174769	0.197523	0.293952	0.36083	0.111204	0.0692109	0.254292
	1508	0.225206	0.173987	-0.0856253	-0.272906	0.046527	0.430081	-0.264401	-0.118203	0.051325	0.185859	-0.0443261	-0.286953
	1509	-0.0547376	0.329208	-0.109084	-0.111821	0.0797606	0.109475	0.0629897	-0.0692109	-0.0381049	0.157086	-0.125979	-0.0948734
	1510	0.092663	0.0828884	-0.247883	-0.113776	-0.157175	0.169687	-0.0839863	-0.033439	0.468146	-0.00622121	0.107316	0.0194413
	1511	0.18689	0.0997007	0.0390983	-0.137626	0.125897	0.0160303	-0.275288	-0.217742	0.0326613	0.293174	-0.084764	0.138422
	1512	-0.120032	0.0316696	-0.121596	0.162649	-0.0449631	-0.288937	0.264401	0.0381049	0.262846	0.00544356	-0.108093	0.310283
	1513	-0.0860163	-0.197446	0.093054	0.301448	-0.342892	-0.213477	0.00388826	0.247293	-0.16564	-0.0536579	0.199856	0.209966
	1514	-0.204484	-0.444548	0.24241	-0.0668581	0.17086	0.340937	0.226296	0.430819	-0.287731	0.187414	-0.19208	-0.343722
	1515	-0.00273688	0.0523917	-0.309659	-0.0297147	0.244755	0.2385	-0.215409	-0.16875	0.181193	0.0699886	-0.296285	-0.209966
	1516	0.202138	-0.0340155	-0.0997007	-0.0793696	0.0527827	-0.404277	-0.300951	0.0816534	0.19519	0.0264401	0.0318837	0.381827
	1517	-0.0351885	-0.0836704	0.0281508	-0.0218951	0.18298	0.0371434	0.0606568	0.0373273	-0.00622121	0.105761	-0.106538	-0.149309
	1518	-0.105956	-0.244364	0.158739	-0.218951	0.145446	0.166168	-0.110426	0.310283	0.0474367	0.242627	-0.110426	0.051325
	1519	-0.120423	0.19901	0.344847	-0.186108	-0.112994	-0.160694	0.00388826	-0.215409	-0.311838	0.135311	-0.0326613	0.189747
	1520	-0.0649032	0.0649032	0.24671	0.269778	-0.293237	0.407013	0.105761	-0.133756	-0.264401	-0.193635	0.234851	-0.442483
	1521	0.173987	-0.193928	0.364396	0.24671	-0.0347975	-0.22677	-0.136089	0.164084	-0.32117	-0.210743	-0.0279954	0.179637
	1522	0.370261	0.105174	0.378081	-0.204484	-0.0445721	-0.0293237	-0.264401	-0.0653227	-0.301729	0.125202	0.0575462	0.0583238
	1523	-0.215823	0.370652	-0.109866	-0.0754597	0.137235	-0.102438	0.256625	-0.316504	-0.139977	0.131423	-0.0661003	0.0622121
	1524	-0.00195492	0.166168	0.12316	0.244755	0.0805425	0.331554	0.118203	-0.00233295	-0.0474367	-0.0559909	0.0186636	-0.19208
	1525	-0.0426172	0.132543	0.374953	0.02385	-0.201356	0.0277598	0.066878	-0.0637674	-0.167973	-0.033439	0.189747	0.0202189
	1526	0.193146	-0.428908	0.110648	0.0304967	-0.131761	0.0445721	-0.202189	0.356942	-0.0373273	0.00699886	-0.00466591	-0.0769875
	1527	-0.159912	0.047309	-0.222078	0.0910991	0.290891	-0.171251	0.135311	-0.00699886	0.338278	0.0303284	-0.148531	0.160974
	1528	-0.133325	-0.124724	0.186108	-0.127851	-0.0860163	-0.308486	0.237961	0.160196	-0.0886522	0.125202	-0.0326613	0.215409
	1529	-0.252184	0.0168123	0.224424	0.170469	-0.241237	-0.188845	0.0505473	0.0528803	0.00544356	-0.0342166	0.313393	0.266734
	1530	0.327253	-0.0179852	-0.180634	0.212304	0.228725	-0.0793696	-0.291619	-0.051325	0.174971	-0.0466591	-0.434707	0.0124424
	1531	0.251402	-0.276034	-0.312396	0.0129024	-0.191582	0.0566926	-0.0699886	0.21852	0.164084	-0.0730992	0.0863193	0.0404379
	1532	-0.164213	0.0817155	-0.120423	0.251011	0.0645122	-0.0770237	0.368607	-0.269067	0.0863193	-0.105761	-0.107316	0.0800981
	1533	0.309268	0.293237	-0.247101	-0.0727229	-0.289718	0.187281	-0.240294	-0.245738	0.0653227	0.0256625	0.169528	-0.237184
	1534	-0.0183762	-0.0340155	0.371434	-0.047309	0.0664671	0.0965728	-0.0256625	-0.108871	-0.297063	0.0381049	0.0388826	-0.0614344
	1535	-0.0973548	-0.0774147	0.42969	0.160694	0.0195492	-0.311614	-0.0559909	0.132978	-0.228629	-0.210743	-0.0365496	0.290064
	1536	0.0508278	-0.163822	-0.000390983	-0.168123	-0.0766327	0.23068	0.00466591	0.084764	0.0505473	0.233295	0.275288	-0.189747
	1537	0.0770237	0.116904	-0.165386	0.00860163	0.134889	0.0656852	-0.0948734	-0.159418	0.241072	0.206078	-0.0614344	0.0536579
	1538	0.505932	0.045745	0.069986	0.123551	-0.395675	0.325298	-0.312616	0.118203	0.00466591	-0.223964	0.392714	-0.151642
	1539	-0.0914901	-0.199401	0.119641	-0.0285418	0.199792	0.0625573	0.180415	0.31106	-0.106538	0.0124424	-0.17886	0.0466591
	1540	-0.0594294	-0.204093	0.0942269	0.463706	-0.398021	-0.156784	0.11587	-0.0598791	-0.0653227	-0.367829	0.402823	0.051325
	1541	-0.00508278	-0.313177	0.288546	-0.162649	0.199401	0.0046918	0.174194	0.321948	-0.111982	0.135311	-0.265179	0.0653227
	1542	-0.358532	0.164213	-0.19901	-0.197055	0.00117295	-0.136062	0.384937	-0.192857	0.123647	0.283065	-0.0505473	0.176527
	1543	0.0539557	0.348757	-0.146228	-0.0285418	-0.197446	0.0304967	0.0342166	-0.223964	0.188969	0.170306	0.214632	-0.16564
	1544	-0.100874	0.0109475	0.587257	0.277598	-0.0844524	-0.0418352	0.254292	0.11587	-0.43704	-0.251959	0.0404379	0.264401
	1545	-0.189236	-0.201747	0.264696	0.0652942	-0.165386	0.1431	0.240294	0.19519	-0.327391	-0.160974	0.251959	-0.279954
	1546	0.187281	0.268605	0.255703	-0.0422262	0.104002	-0.241628	0.0381049	-0.241072	-0.136089	0.105761	-0.0762098	0.101872
	1547	0.0187672	0.407404	0.100483	-0.28229	0.379645	-0.0207221	0.0909852	-0.353831	-0.123647	0.312616	-0.374828	0.0692109
	1548	0.070377	-0.248274	-0.202138	0.0758507	0.120814	0.30223	-0.19519	0.327391	0.143088	0.0217742	-0.0295507	-0.255847
	1549	-0.172815	0.132934	-0.0805425	0.505541	0.488729	-0.184153	0.0528803	-0.0194413	0.0808757	-0.51636	-0.403601	0.200634
	1550	0.023459	-0.21465	0.23068	0.104783	-0.217778	-0.489902	-0.188192	0.338278	-0.253514	-0.0863193	0.273733	0.500807
	1551	-0.313177	-0.418352	-0.234981	-0.0336245	0.401149	-0.0656852	0.192857	0.313393	0.2714	0.0412155	-0.37405	0.121314
	1552	0.146619	0.188454	-0.023068	0.0871892	-0.02385	-0.260786	-0.131423	-0.149309	0.0458814	-0.192857	0.0629897	0.318837
	1553	0.232244	-0.125506	0.253357	-0.162258	0.151701	0.423435	-0.230185	0.0279954	-0.214632	0.204522	-0.192857	-0.262846
	1554	0.335464	-0.344456	-0.196274	0.428127	0.228725	-0.00430081	-0.357719	0.310283	0.0785428	-0.290841	-0.048992	0.123647
	1555	-0.128633	-0.0125115	-0.288546	0.13528	0.238891	0.0774147	0.0793204	0.121314	0.211521	-0.119758	-0.369384	0.0396602
	1556	0.130197	-0.337418	-0.252966	0.18689	-0.195492	-0.264696	-0.184303	0.39738	0.19208	-0.0606568	0.351498	0.288509
	1557	0.269387	-0.0789786	-0.207221	0.162649	-0.0347975	-0.0265869	-0.39738	-0.0777651	0.124424	-0.2053	0.198301	0.0878746
	1558	-0.114949	-0.202529	0.240846	-0.0308877	-0.0672491	-0.189627	0.118981	0.0832087	-0.193635	0.0474367	-0.0373273	0.179637
	1559	0.279553	-0.0191582	-0.247883	-0.00625573	0.0125115	0.0969638	-0.175749	-0.117425	0.329724	-0.0972064	0.064545	-0.0497697
	1560	-0.227552	0.218951	-0.00117295	0.145055	-0.0879712	0.227161	0.180415	-0.150864	-0.122869	-0.0948734	0.118981	-0.311838
	1561	-0.233808	0.046918	0.285418	0.133716	-0.0320606	-0.268214	0.150087	-0.0808757	-0.182748	-0.156308	0.117425	0.276844
	1562	0.221296	-0.506714	0.366742	0.129024	-0.23459	-0.0527827	0	0.547466	-0.299396	-0.108093	0.2053	-0.0567685
	1563	-0.221687	0.166559	-0.0676401	-0.0672491	0.25062	0.13919	0.207633	-0.113537	-0.000777651	0.0303284	-0.358497	0.00777651
	1564	-0.0336245	0.209176	0.218951	-0.238891	-0.367524	-0.153265	-0.0209966	-0.247293	-0.0396602	0.265179	0.442483	0.290841
	1565	-0.213477	-0.176333	-0.046918	-0.0942269	-0.024241	0.244755	0.209188	0.335168	0.128312	0.126757	0.145421	-0.258958
	1566	-0.0774147	0.157175	0.0914901	0.023068	0.102438	-0.514534	0.113537	-0.173416	-0.1392	-0.0272178	-0.191302	0.4767
	1567	0.0899261	-0.344847	0.316305	-0.0281508	0.0258049	0.0379254	-0.120536	0.46348	-0.243405	0.0699886	-0.0816534	0.122091
	1568	0.0105565	0.139581	-0.0770237	0.159521	-0.300275	0.41366	-0.0482144	-0.176527	0.10265	-0.115092	0.192857	-0.441706
	1569	0.0848433	-0.16304	-0.412878	-0.24671	-0.152874	-0.308486	-0.193635	0.0808757	0.535024	0.200634	0.296285	0.333612
	1570	-0.262741	-0.0215041	-0.197446	0.452367	-0.113385	0.301057	0.166417	0.0816534	0.304839	-0.378716	0.0777651	-0.395824
	1571	-0.069595	0.0195492	-0.238109	-0.223642	-0.263914	0.0735048	0.126757	0.0186636	0.382604	0.137644	0.305617	-0.0754322
	1572	0.0867983	0.119641	0.0778056	0.091881	0.0746778	-0.318651	0.031106	-0.0878746	-0.123647	0.0622121	-0.0598791	0.119758
	1573	-0.334682	-0.352276	-0.256485	-0.0320606	0.147792	0.241237	0.484477	0.206855	0.163307	0.0419932	-0.351498	-0.154753
	1574	0.0121205	0.00586475	-0.0113385	0.357359	0.387073	-0.123551	-0.0870969	0.0528803	-0.125202	-0.265179	-0.252737	0.234851
	1575	0.0707679	0.216605	0.104783	0.0168123	-0.092272	0.0652942	0.0816534	-0.0303284	-0.101872	-0.122091	0.196746	-0.0575462
	1576	-0.182589	-0.235372	-0.285418	-0.100092	0.137626	-0.109866	0.194413	0.0762098	0.275288	0.328946	-0.0163307	0.015553
	1577	0.163822	0.0957909	-0.0371434	0.460578	0.281899	0.231071	-0.349165	0.0303284	0.0606568	-0.447927	-0.210743	-0.311838
	1578	0.146228	-0.0261959	0.0164213	-0.291673	-0.118468	0.0856253	0.031106	0.0902075	-0.0101095	0.361608	-0.0925405	-0.0248848
	1579	0.152483	-0.0101656	0.230289	-0.0148574	0.27447	0.196665	-0.0738769	-0.0225519	-0.204522	-0.048992	-0.150864	0.0287731
	1580	0.0344065	0.177506	-0.102047	0.0985277	0.247492	0.0594294	-0.0217742	-0.167195	0.194413	0.0925405	-0.209966	-0.0521026
	1581	-0.0152483	-0.0778056	0.153656	0.18298	0.133716	0.0711589	0.0124424	0.0598791	-0.188969	0.0591015	-0.143865	-0.033439
	1582	0.36596	0.0668581	-0.118468	-0.118468	-0.296365	0.046136	-0.524914	0.0349943	0.0878746	0.300173	0.263624	0.0738769
	1583	0.271733	-0.402322	0.147792	0.12707	0.286591	-0.233808	-0.37094	0.262068	0.048992	-0.0715439	-0.122869	0.0808757
	1584	0.0152483	0.219342	-0.0336245	-0.0566926	-0.0961818	-0.00625573	0.0116648	-0.278399	0.0435485	0.167195	-0.066878	0.0715439
	1585	0.174378	-0.130588	0.0668581	0.191973	-0.215432	0.176724	-0.10265	-0.00388826	0.00466591	-0.136867	0.17886	-0.140755
	1586	-0.0484819	-0.154438	0.0132934	0.195492	-0.0750688	-0.0363614	0.122869	0.295507	0.0264401	-0.15242	0.186636	0.123647
	1587	-0.231853	-0.0445721	0.247101	-0.312396	0.047309	0.0668581	0.0171083	-0.0163307	-0.0933181	0.401268	-0.221631	-0.189747
	1588	0.18298	-0.248274	0.00742868	0.268996	-0.301448	0.0789786	-0.15242	0.170306	-0.00388826	-0.242627	0.204522	0.129868
	1589	-0.0946179	0.0418352	-0.264305	0.0570835	0.248665	-0.353058	-0.0015553	-0.0567685	0.242627	0.0839863	-0.451815	0.365496
	1590	0.11143	0.0551286	0.287764	-0.0758507	0.473481	0.0875802	-0.115092	-0.118981	-0.286176	0.12909	-0.360052	-0.111982
	1591	-0.045745	0.092272	-0.112603	-0.0609934	-0.410141	-0.0887532	0.0839863	0.0482144	0.0272178	-0.0956511	0.434707	0.12909
	1592	0.209958	-0.0957909	-0.187672	0.276425	0.204875	0.124333	-0.0116648	0.0521026	0.206855	-0.273733	-0.0816534	-0.136867
	1593	-0.187281	-0.00860163	-0.0711589	0.256094	0.0316696	-0.0578655	0.292397	0.147754	0.216187	-0.0458814	0.132201	-0.0279954
	1594	-0.0316696	0.563407	-0.100483	-0.0332336	-0.069595	-0.228725	0.00933181	-0.399713	0.0707662	0.0964287	0.0832087	0.101872
	1595	-0.0738958	0.233417	-0.231462	0.104392	-0.0340155	-0.0539557	0.0318837	-0.0995393	0.18197	-0.137644	0.0202189	0.0676556
	1596	0.190409	0.295192	0.123942	0.309268	-0.130979	-0.114949	0.0995393	-0.248848	-0.0894299	-0.365496	0.287731	0.137644
	1597	0.0492639	0.0449631	0.225206	-0.264696	0.107129	0.315132	-0.170306	-0.0443261	-0.279177	0.372495	0.126757	-0.228629
	1598	0.233808	-0.337418	-0.0789786	-0.0867983	0.267041	0.0824974	-0.194413	0.368607	-0.0225519	0.202967	-0.307172	0.0264401
	1599	-0.25453	-0.206048	-0.00390983	0.146619	-0.374171	0.153265	0.174194	0.278399	-0.0902075	-0.221631	0.453371	-0.124424
	1600	0.0324516	-0.182589	-0.00977458	-0.0641212	0.528609	0.32999	0.0381049	-0.017886	0.140755	0.278399	-0.583238	-0.304062
	1601	0.143491	0.108302	0.0641212	0.0527827	0.249838	0.147792	-0.191302	-0.0233295	-0.0505473	-0.0591015	-0.107316	0.0769875
	1602	0.0977458	-0.023068	0.0132934	-0.300275	-0.0625573	0.102829	-0.000777651	0.0521026	0.0116648	0.360052	0.0031106	-0.000777651
	1603	0.045745	-0.0977458	0.236154	-0.0140754	-0.0633393	-0.0637302	0.0241072	0.119758	-0.213854	0.0318837	0.0015553	-0.0116648
	1604	-0.134889	0.195101	-0.479345	-0.11143	0.224424	-0.024241	0.162529	-0.188192	0.472034	0.171861	-0.0349943	0.210743
	1605	0.0754597	-0.047309	0.0301057	0.25844	0.15913	0.0449631	-0.103428	0.0894299	-0.15553	-0.127535	-0.109649	-0.127535
	1606	0.155611	0.250229	0.167341	0.0946179	-0.0289328	0.281899	-0.0342166	-0.15242	-0.211521	0.017886	0.104205	-0.192857
	1607	0.222078	0.12707	-0.134107	-0.0449631	0.285809	0.330772	-0.253514	-0.0591015	0.304839	-0.0583238	-0.371717	-0.260513
	1608	0.536038	-0.123942	0.313568	0.529391	0.134107	0.0516098	-0.504696	0.0777651	-0.28151	-0.599569	-0.0147754	-0.0863193
	1609	-0.212304	-0.397239	0.410532	0.0297147	0.0590385	-0.251011	0.257403	0.398935	-0.454926	-0.0132201	-0.0909852	0.275288
	1610	-0.0848433	0.117295	-0.127851	0.109084	0.0738958	-0.0144664	0.172639	-0.0373273	0.147754	-0.191302	0.0295507	-0.0505473
	1611	-0.0574745	-0.0320606	0.44142	-0.132152	0.518835	-0.170469	0.0427708	0.0528803	-0.478255	0.21852	-0.328946	0.201412
	1612	0.299102	-0.0191582	-0.0559106	-0.0218951	0.265478	-0.229507	-0.390381	0.105761	0.103428	-0.0482144	-0.318837	0.373273
	1613	0.441029	0.333118	-0.0332336	0.177115	-0.187281	-0.20292	-0.285398	-0.420709	0.272178	-0.0832087	0.304062	0.171083
	1614	-0.188063	-0.339373	-0.227552	0.542294	-0.140754	0.106347	0.206078	0.368607	0.4106	-0.585571	0.101872	0.0373273
	1615	0.0441811	0.17086	-0.145837	0.432036	-0.317869	0.292455	-0.0591015	0.0194413	0.206078	-0.417599	0.330502	-0.29473
	1616	0.0172033	-0.184544	-0.176333	-0.045354	0.130979	0.0723319	-0.161751	0.307172	-0.0031106	0.0995393	0.0241072	-0.235628
	1617	0.280726	-0.0715499	-0.11925	0.177115	0.0946179	-0.117686	-0.337501	-0.082431	0.209188	-0.101095	0.0101095	0.00233295
	1618	0.0578655	-0.288937	-0.287764	0.209958	0.163431	-0.0621663	0.111204	0.136867	0.356164	-0.328169	-0.097984	0.0233295
	1619	0.283854	-0.331163	0.122378	0.069595	-0.333509	0.245146	-0.277621	0.40049	0.101872	0.127535	0.172639	-0.24496
	1620	0.0304967	0.0969638	0.20292	0.29441	-0.0950089	0.0832794	0.0194413	-0.114315	-0.181193	-0.330502	0.174194	-0.144643
	1621	0.344456	0.294019	-0.228334	0.0660761	0.0105565	-0.0293237	-0.444816	-0.296285	0.111204	-0.162529	-0.0777651	0.0209966
	1622	0.00625573	0.0832794	0.0731138	-0.249447	-0.141145	-0.0023459	-0.156308	-0.111204	-0.0917628	0.252737	0.235628	0.00544356
	1623	-0.123942	0.702988	-0.164213	-0.22677	-0.144273	0.0390983	0.293174	-0.617455	0.0614344	0.214632	0.171861	-0.0816534
	1624	-0.320606	-0.282681	0.120032	0.21856	-0.130588	0.173987	0.145421	0.303284	-0.178082	-0.188192	0.256625	0
	1625	0.0539557	-0.022286	0.288546	0.172424	-0.0254139	-0.0985277	0.00544356	0.0466591	-0.162529	-0.097984	-0.0948734	0.00777651
	1626	0.122769	0.0430081	0.047309	0.282681	0.174769	-0.00508278	0.0653227	0.0163307	-0.0785428	-0.0404379	-0.0785428	-0.0132201
	1627	-0.25453	0.0277598	-0.121205	0.0426172	-0.396066	-0.143882	0.465813	0.0381049	0.0241072	0.0598791	0.356942	0.336723
	1628	-0.0152483	-0.0445721	0.395675	-0.16695	-0.178288	0.108693	0.160196	0.150864	-0.388826	0.119758	0.132201	0
	1629	0.0957909	-0.311614	-0.0942269	-0.34211	0.0645122	0.181807	-0.0318837	0.135311	0.0209966	0.344499	-0.0948734	-0.0987617
	1630	0.298711	-0.114558	-0.308486	0.0531737	-0.0727229	0.0649032	-0.280732	0.0995393	0.242627	-0.0139977	0.0202189	0.0715439
	1631	-0.437119	-0.0402713	0.310441	-0.410141	0.118077	-0.00664671	0.241849	0.0839863	-0.373273	0.251959	-0.141532	-0.0707662
	1632	-0.157566	-0.428517	-0.181416	0.327253	0.110257	0.286591	0.200634	0.48992	-0.0217742	-0.302506	-0.0754322	-0.220075
	1633	-0.0531737	0.126679	0.273688	0.406231	-0.0258049	0.105565	0.0715439	-0.0715439	-0.25507	-0.333612	0.0404379	-0.122091
	1634	0.153265	-0.069595	-0.0742868	0.0652942	0.129415	0.117295	-0.148531	0.066878	0.0497697	-0.0886522	-0.220075	-0.149309
	1635	0.0476999	0.0148574	-0.2862	-0.108302	-0.0148574	-0.182589	-0.0139977	-0.00855416	0.283065	0.185859	0.0933181	0.242627
	1636	-0.280335	0.0817155	0.200965	0.0332336	0.0746778	-0.450804	0.241072	-0.146976	-0.128312	0.00699886	-0.00388826	0.40049
	1637	-0.0476999	-0.0144664	-0.149356	0.392547	0.0813245	-0.0316696	0.0264401	-0.0754322	0.202189	-0.139977	0.147754	0.0591015
	1638	0.277207	-0.0738958	0.365178	-0.153265	-0.223251	0.167341	-0.171083	-0.00388826	-0.256625	0.117425	0.251181	-0.174194
	1639	-0.046918	0.200183	-0.233808	-0.0543467	0.197055	0.376908	0.0209966	-0.23174	0.299396	-0.0528803	-0.0917628	-0.336723
	1640	-0.0308877	0.20292	0.0883622	0.0160303	0.151701	0.330772	0.0894299	-0.0855416	0.00388826	0.0995393	-0.097984	-0.28151
	1641	0.172815	0.0367524	0.243192	-0.255312	-0.293628	-0.0836704	-0.033439	-0.0839863	-0.11587	0.139977	0.256625	0.188969
	1642	0.0254139	0.256485	-0.0867983	0.125897	-0.260004	-0.0445721	0.0381049	-0.217742	0.0676556	-0.153975	0.26829	0.141532
	1643	-0.0535647	0.0148574	0.0433991	-0.185717	0.0989187	-0.162258	-0.00855416	-0.0365496	-0.112759	0.270623	0.066878	0.0746545
	1644	-0.407795	0.045745	0.351103	0.135671	-0.0125115	-0.0215041	0.444039	-0.0396602	-0.409044	-0.176527	-0.159418	-0.0855416
	1645	-0.0304967	-0.233417	0.069986	-0.238891	0.303794	-0.0750688	-0.130645	0.430819	-0.031106	0.246515	-0.109649	0.157863
	1646	0.0993097	-0.0250229	-0.116904	0.0985277	-0.176724	-0.283463	-0.125979	0.117425	0.109649	-0.146976	0.0466591	0.277621
	1647	0.137235	0.068813	-0.0707679	-0.21465	-0.0586475	-0.110257	-0.195968	-0.0388826	0.233295	0.235628	0.0427708	0.0583238
	1648	0.141536	-0.165777	-0.210349	-0.0633393	0.191191	-0.353058	-0.145421	0.0878746	0.184303	0.171861	-0.234073	0.215409
	1649	-0.13528	-0.0871892	0.109866	0.61228	-0.367133	-0.256094	0.235628	0.0342166	-0.0466591	-0.52958	0.224741	0.229407
	1650	-0.115731	-0.128633	-0.118468	0.000390983	-0.211131	0.315132	0.111204	0.197523	0.0528803	-0.0591015	0.0264401	-0.223186
	1651	0.0289328	-0.231462	0.0269778	-0.215823	-0.129415	0.106738	0.0466591	0.399713	0.0653227	0.180415	0.0598791	-0.0878746
	1652	0.110648	0.0578655	-0.308486	-0.141536	-0.131761	0.257658	-0.0730992	-0.190525	0.220075	0.101095	-0.066878	-0.262846
	1653	-0.245928	-0.326471	-0.475435	-0.0750688	0.235372	-0.103611	0.298618	0.293952	0.541245	-0.0396602	-0.0583238	0.064545
	1654	0.0895351	-0.092272	0.258049	0.161085	-0.283463	0.0132934	0.0241072	0.114315	-0.36083	0.0972064	0.241849	-0.0956511
	1655	-0.0508278	0.0750688	-0.191582	-0.308877	0.340155	-0.175551	-0.0451038	0.114315	0.273733	0.277621	-0.241072	0.149309
	1656	-0.152874	0.403104	-0.217387	-0.129415	0.140363	-0.102829	-0.0777651	-0.325836	0.211521	0.262846	-0.118981	0.286176
	1657	0.36987	0.0480909	0.118077	-0.294801	-0.0344065	-0.168905	-0.188192	0.0909852	-0.111204	0.429263	0.0147754	0.147754
	1658	-0.113385	0.208003	0.343674	0.0277598	0.00351885	-0.0195492	0.0318837	-0.398935	-0.419932	-0.0730992	-0.135311	0.10265
	1659	0.18298	0.093054	0.129024	0.0164213	-0.296365	-0.334682	-0.0785428	-0.100317	0.0482144	0.0777651	0.170306	0.339834
	1660	-0.129806	-0.120423	0.111039	0.0195492	-0.132934	0.344847	0.220853	0.0808757	-0.0793204	0.175749	0.225519	-0.160196
	1661	-0.260786	0.338982	-0.118077	0.321779	-0.0367524	-0.234981	0.126757	-0.136089	0.0614344	-0.249626	-0.0707662	0.116648
	1662	-0.0445721	0.361268	0.180634	-0.133716	0.0660761	0.0132934	0.156308	-0.39738	-0.0443261	0.0552132	0.00855416	-0.101872
	1663	-0.196665	-0.260395	0.392938	-0.0707679	0.093054	-0.0946179	0.301729	0.238739	-0.353831	-0.170306	-0.0839863	0.033439
	1664	0.0582565	0.240064	0.199792	-0.236936	0.323734	0.365178	-0.0435485	-0.246515	-0.0124424	0.308727	-0.332835	-0.349165
	1665	0.140754	0.120423	-0.0852343	-0.121596	-0.11534	-0.130588	-0.0412155	-0.0676556	0.0692109	0.0552132	0.0241072	0.066878
	1666	0.147401	-0.045354	-0.387073	-0.0887532	-0.180634	0.140754	-0.283065	-0.0443261	0.488365	-0.0101095	0.0886522	-0.163307
	1667	-0.15913	-0.375735	0.213086	-0.0332336	-0.382381	0.236936	0.170306	0.320392	-0.048992	-0.0279954	0.480588	-0.265957
	1668	-0.172424	0.152092	-0.0359704	0.208394	0.180634	0.193146	0.206855	-0.118981	-0.0248848	-0.209966	-0.216965	-0.164084
	1669	0.0390983	0.0578655	-0.170078	-0.0715499	-0.0621663	-0.138799	-0.0800981	0.111204	0.0762098	0.00933181	0.314949	0.283065
	1670	0.0152483	0.200965	0.211913	-0.0613843	0.130197	-0.0406622	-0.157086	-0.325058	-0.0832087	0.0614344	-0.124424	-0.0388826
	1671	0.191191	0.0320606	0.352667	-0.0324516	0.17086	-0.00821065	-0.228629	0.0878746	-0.179637	0.111204	-0.148531	-0.0326613
	1672	0.0621663	0.138799	-0.546985	-0.121596	0.0117295	0.00781966	0.150087	-0.210743	0.428486	0.136867	0.0279954	0.0295507
	1673	0.133325	-0.170469	-0.128633	0.070377	-0.229116	-0.103611	-0.120536	0.273733	0.0839863	-0.149309	0.0816534	0.0940958
	1674	0.0340155	0.00312786	0.0633393	-0.104392	0.197055	-0.216214	-0.0031106	0.143865	-0.0746545	0.146976	-0.0388826	0.176527
	1675	0.0261959	0.0140754	-0.112603	0.511015	0.13919	-0.024241	-0.15553	0.0800981	0.125979	-0.486032	-0.0816534	0.136867
	1676	0.0281508	-0.093445	-0.217387	-0.138408	-0.273297	-0.256876	-0.0365496	0.066878	0.167195	0.225519	0.219298	0.033439
	1677	-0.163822	-0.0836704	-0.113776	0.345238	0.0418352	-0.045354	0.0575462	0.19208	0.131423	-0.151642	-0.00933181	0.0209966
	1678	-0.0340155	-0.046918	0.109866	-0.0633393	0.272515	0.0301057	0.0661003	0.0940958	-0.0256625	0.0209966	-0.189747	-0.0015553
	1679	0.404668	-0.154829	-0.0824974	0.069986	0.161085	0.32999	-0.29784	0.210743	0.130645	-0.0559909	-0.125202	-0.377938
	1680	-0.174378	0.0801515	-0.0136844	-0.221296	-0.167341	-0.365178	0.0832087	0.114315	0.031106	0.0793204	0.194413	0.228629
	1681	0.0277598	0.114167	-0.0492639	-0.19471	-0.0750688	-0.0246319	0.0536579	-0.183526	0.138422	0.112759	-0.0349943	-0.0917628
	1682	0.0265869	0.16304	0.0195492	0.0633393	0.145446	-0.0398803	-0.115092	-0.0723215	0.0878746	-0.0870969	-0.167973	0.0404379
	1683	-0.173597	0.114558	-0.0394893	0.351885	0.271342	0.00156393	-0.0194413	0.0248848	0.0326613	-0.381049	-0.121314	-0.103428
	1684	-0.0903171	-0.0258049	0.0351885	-0.124724	0.0101656	-0.209567	-0.0419932	0.100317	-0.187414	0.111982	-0.151642	0.127535
	1685	0.00273688	-0.159521	-0.15131	-0.177897	0.196665	-0.132152	0.0031106	0.144643	0.0878746	0.297063	-0.174971	0.191302
	1686	-0.0523917	-0.109475	0.179461	0.293628	0.297929	-0.117686	0.0832087	0.048992	-0.157863	-0.162529	-0.185081	-0.0699886
	1687	0.192364	0.211131	-0.471526	-0.0602114	-0.068813	0.130588	-0.196746	-0.18197	0.416043	0.108871	0.00699886	-0.241849
	1688	-0.00781966	-0.0723319	0.267823	-0.310441	0.27056	-0.179852	0.0839863	-0.017886	-0.300173	0.365496	-0.368607	0.188969
	1689	0.386682	-0.10752	0.216996	-0.00742868	-0.0125115	0.328426	-0.274511	0.146976	-0.328946	0.132978	0.159418	-0.309505
	1690	0.0774147	0.240846	0.0821065	0.0656852	-0.104392	0.14701	0.0163307	-0.243405	0.0746545	-0.0940958	0.160196	-0.220853
	1691	-0.351494	-0.0215041	0.178288	-0.0891442	0.0293237	-0.0574745	0.437818	0.0925405	-0.202189	-0.0427708	-0.0956511	0.0552132
	1692	-0.14701	-0.27447	-0.00821065	0.0543467	-0.123551	-0.0148574	0.249626	0.422265	-0.0015553	0.0505473	0.252737	0.0933181
	1693	-0.0301057	0.106738	0.227161	0.0328426	-0.138408	0.3816	0.082431	-0.111204	-0.117425	0.0139977	0.215409	-0.220075
	1694	-0.0265869	-0.0649032	0.242801	0.302621	0.216605	0.0218951	0.104983	0.101095	-0.270623	-0.167973	-0.19208	-0.108871
	1695	0.0785876	0.117686	0.366351	0.0997007	-0.0664671	0.0308877	0.0287731	0.0248848	-0.304839	-0.100317	0.116648	0.151642
	1696	-0.159521	-0.238891	-0.0977458	0.114949	-0.0265869	-0.156393	0.159418	0.468146	0.0015553	-0.00466591	-0.0202189	0.0746545
	1697	0.00390983	-0.320997	0.157566	0.0899261	-0.0613843	-0.070377	0.0832087	0.288509	-0.00233295	-0.0933181	0.0326613	0.0295507
	1698	-0.177115	0.116904	0.311614	0.0355795	0.132152	-0.0574745	0.292397	-0.0832087	-0.34761	0.0894299	0.0528803	-0.0147754
	1699	0.092663	0.122378	0.48521	-0.0301057	0.21465	-0.341719	-0.118981	-0.104983	-0.42693	0.108871	-0.377161	0.279954
	1700	0.233026	-0.0160303	0.0254139	0.265478	0.0320606	0.0293237	-0.124424	-0.0878746	0.00855416	-0.255847	0.220075	0.148531
	1701	-0.00351885	0.280726	0.138017	0.124724	0.106347	-0.107129	0.0972064	-0.202967	-0.0972064	-0.0622121	-0.0295507	0.00855416
	1702	-0.421089	0.00273688	0.208394	-0.346802	-0.104783	-0.243973	0.404379	0.118203	-0.0412155	0.211521	0.0933181	0.191302
	1703	0.0312786	-0.0989187	0.274861	0.331554	0.0414442	0.307704	-0.0404379	0.0124424	-0.322725	-0.322725	-0.0948734	-0.148531
	1704	-0.471526	0.225597	-0.069595	0.184544	0.139972	0.0516098	0.446372	-0.32117	0.253514	-0.206078	-0.237961	-0.0692109
	1705	-0.0895351	-0.0778056	0.225988	-0.333509	-0.0308877	0.0351885	0.283843	0.171861	-0.219298	0.33439	0.101095	-0.118203
	1706	-0.291673	-0.183371	0.045354	0.190409	0.148183	-0.0735048	0.210743	0.215409	-0.170306	0.0521026	-0.101872	0.159418
	1707	0.0125115	-0.355013	-0.0340155	-0.206048	-0.0641212	0.164604	-0.0209966	0.441706	0.11587	0.0769875	-0.0171083	-0.28462
	1708	-0.135671	-0.210349	-0.286591	0.133716	-0.093054	-0.283854	0.0762098	0.286176	0.328946	-0.17886	0.14231	0.300951
	1709	-0.0101656	0.0613843	-0.3339	-0.2385	0.143491	0.444548	0.194413	-0.0139977	0.368607	0.146198	-0.0559909	-0.314171
	1710	-0.104392	0.092272	-0.0105565	0.280726	0.0297147	0.0676401	0.213854	-0.0217742	0.0925405	-0.182748	0.051325	0.0349943
	1711	0.159521	0.1431	0.279162	0.192755	-0.0852343	0.436728	-0.0622121	-0.209188	-0.24496	-0.0972064	0.133756	-0.274511
	1712	-0.0801515	0.0504368	-0.00508278	-0.24241	-0.116122	0.21856	0.185081	0.0528803	0.0629897	0.206855	0.0870969	0.0194413
	1713	0.116513	0.320997	-0.0875802	-0.140754	0.245146	-0.110648	-0.167973	-0.298618	0.101872	0.0544356	-0.0412155	0.0746545
	1714	0.161085	-0.444548	-0.143882	-0.209176	0.114949	-0.312005	-0.0940958	0.499252	0.0622121	0.227852	0.0396602	0.379494
	1715	0.0414442	0.154047	0.317478	-0.123551	0.188063	0.213086	-0.0614344	-0.0365496	-0.241072	0.0606568	-0.164084	-0.153197
	1716	-0.184153	0.0821065	-0.340937	-0.141145	-0.0817155	0.255312	0.159418	0.0031106	0.388826	0.217742	0.0233295	-0.0528803
	1717	0.0132934	0.311614	-0.17086	-0.0046918	-0.0828884	0.0191582	0.0940958	-0.124424	0.279954	-0.0233295	0.246515	-0.115092
	1718	-0.115731	-0.23068	0.093445	0.26626	0.12707	0.140754	0.0676556	0.367051	-0.0715439	-0.172639	-0.0435485	-0.12909
	1719	0.270169	-0.199401	0.160303	-0.0261959	-0.567707	0.0191582	-0.252737	0.0419932	-0.126757	-0.0373273	0.531136	0.125202
	1720	-0.0864073	0.267823	-0.239673	0.106738	0.0289328	0.0140754	0.19208	-0.357719	0.158641	-0.184303	-0.100317	-0.0800981
	1721	0.0981368	-0.0950089	-0.0437901	-0.0175942	-0.0301057	0.196665	-0.14231	-0.0132201	-0.0116648	0.0832087	0.015553	0.0388826
	1722	-0.0187672	0.407795	-0.0754597	0.285809	-0.176724	0.0418352	-0.0614344	-0.32428	0.349165	-0.157086	0.265179	-0.0388826
	1723	-0.167341	-0.267823	-0.0414442	0.170469	-0.288937	-0.241628	0.0279954	0.199079	0.0637674	-0.213076	0.191302	0.151642
	1724	-0.0258049	0.141536	0.259222	-0.0199401	-0.0191582	0.0414442	0.0116648	-0.153197	-0.164084	-0.00388826	0.230185	-0.0544356
	1725	0.0602114	0.215823	-0.0484819	0.466052	-0.195492	-0.292455	-0.106538	0.0318837	0.097984	-0.355387	0.290064	0.251181
	1726	-0.024241	0.214259	0.0758507	-0.0367524	0.092272	-0.444548	0.0272178	-0.293174	0.114315	0.0948734	0.0202189	0.624454
	1727	-0.211131	0.123551	-0.00547376	0.104392	0.193537	0.0586475	0.140755	-0.0878746	0.0101095	-0.100317	-0.0816534	-0.0637674
	1728	-0.0414442	-0.356968	0.102829	-0.0363614	0.260395	0.0113385	-0.0225519	0.300173	-0.199856	-0.0948734	-0.0878746	0.0917628
	1729	-0.0175942	0.0023459	-0.331945	-0.00547376	0.289328	-0.253357	-0.031106	0.105761	0.341389	-0.0015553	-0.314171	0.317282
	1730	-0.109866	0.0551286	-0.142318	0.140754	0.300666	-0.197055	0.14231	0.0295507	0.132201	-0.0622121	-0.293174	0.243405
	1731	-0.132543	-0.122378	-0.13919	-0.0164213	-0.0265869	-0.237327	0.160974	0.122091	0.12909	-0.232518	-0.159418	0.211521
	1732	0.0211131	-0.139581	-0.0578655	0.416006	0.202138	0.00430081	-0.147754	0.273733	0.0629897	-0.407489	-0.202189	-0.0482144
	1733	0.112994	-0.139581	0.170078	0.0625573	0.0742868	0.440247	-0.0388826	0.232518	-0.206855	-0.0940958	0.0886522	-0.255847
	1734	-0.0668581	-0.0406622	-0.205266	0.0715499	-0.154047	-0.200183	-0.0559909	0.180415	0.138422	-0.0661003	-0.0591015	0.122869
	1735	-0.188063	-0.125115	0.0664671	-0.465661	-0.0727229	0.318651	0.234073	0.279954	0.108871	0.383382	0.164862	-0.304839
	1736	0.180634	-0.174769	-0.0551286	0.387073	-0.28229	-0.156393	-0.262846	0.0264401	0.0396602	-0.531913	0.364718	0.097984
	1737	-0.130979	0.217778	-0.304576	0.620881	0.216605	0.225988	0.234073	-0.116648	0.19208	-0.464258	-0.0746545	-0.21852
	1738	0.164995	0.00547376	-0.105565	-0.108302	-0.245537	0.237327	-0.273733	0.017886	0.0536579	0.0575462	0.188192	-0.189747
	1739	0.448849	-0.00742868	-0.283463	0.231853	-0.268996	-0.00938359	-0.461147	-0.0101095	0.346832	-0.393491	0.241072	-0.0326613
	1740	-0.0488729	0.133716	0.180634	-0.0164213	0.0531737	0.121596	0.0777651	-0.220853	-0.213076	-0.199856	-0.117425	0.0217742
	1741	0.0422262	-0.138017	0.0140754	0.104002	-0.0394893	-0.371825	-0.00466591	0.216187	0.125202	-0.136867	0.101095	0.297063
	1742	-0.147401	0.273688	0.310832	-0.0797606	-0.387855	-0.188454	0.0886522	-0.191302	-0.0886522	0.198301	0.320392	0.283065
	1743	-0.229898	0.0602114	0.0512188	0.354622	0.120032	-0.0117295	0.310283	0.033439	0.0800981	-0.243405	-0.0256625	-0.0995393
	1744	-0.0731138	0.0508278	0.0144664	-0.275643	0.137626	-0.404277	-0.0318837	-0.064545	0.0878746	0.446372	-0.0412155	0.328169
	1745	-0.00156393	-0.286591	0.282681	0.170078	-0.176724	0.128242	0.0637674	0.251959	-0.219298	-0.0614344	0.0948734	-0.175749
	1746	0.148574	0.154829	-0.0476999	-0.0273688	-0.135671	0.336636	-0.0248848	-0.0762098	0.188969	0.172639	-0.00466591	-0.246515
	1747	-0.0414442	-0.0215041	0.291282	-0.244755	0.105174	-0.00508278	-0.117425	0.106538	-0.223964	0.21852	-0.066878	-0.015553
	1748	0.379254	0.0961818	0.11925	-0.23459	0.0844524	0.297929	-0.304062	-0.0248848	0.0256625	0.193635	-0.153975	-0.0505473
	1749	0.181807	-0.0598204	0.0629483	0.046136	0.00351885	0.149747	0.0217742	0.111204	-0.0567685	-0.187414	-0.0987617	-0.174971
	1750	0.0340155	0.217387	0.00312786	0.092272	-0.196274	0.105956	0.110426	-0.267512	0.0870969	-0.0194413	0.116648	-0.145421
	1751	-0.299493	-0.0390983	-0.0527827	-0.293237	0.0570835	-0.577873	0.267512	0.0567685	0.0505473	0.283843	-0.0139977	0.458036
	1752	0.315132	-0.188845	-0.156784	0.0109475	-0.238109	0.0566926	-0.32428	0.396602	0.209188	0.0606568	0.248848	0.0505473
	1753	-0.0179852	0.193146	0.0942269	-0.263132	-0.14701	0.0261959	0.0746545	-0.23174	-0.29473	0.163307	-0.14231	0.183526
	1754	-0.152092	-0.0523917	0.407795	-0.0953999	-0.0476999	-0.301448	0.017886	0.137644	-0.419154	0.114315	0.0225519	0.206855
	1755	-0.225988	0.442202	0.215041	-0.173987	-0.0723319	0.0258049	0.346832	-0.200634	-0.180415	0.108871	0.123647	-0.031106
	1756	0.220123	0.220514	-0.0367524	-0.125897	0.113776	-0.328426	-0.16564	-0.310283	0.0272178	0.0583238	-0.0606568	0.348388
	1757	-0.426954	-0.0891442	0.167341	-0.20683	0.203311	0.0867983	0.199856	0.0373273	-0.159418	0.133756	-0.235628	-0.0279954
	1758	0.0418352	0.208785	0.225206	-0.12707	-0.247492	-0.100483	-0.0746545	-0.227074	-0.111204	0.117425	0.204522	0.0614344
	1759	0.0320606	-0.0942269	-0.227943	-0.103611	-0.0316696	-0.193537	0.0381049	0.0419932	0.124424	0.0583238	0.00855416	0.220075
	1760	0.241237	-0.154047	0.0437901	0.173987	-0.140754	0.0879712	-0.0730992	-0.0217742	-0.0451038	-0.230962	0.235628	-0.0777651
	1761	0.092663	-0.0101656	-0.330381	0.265869	-0.1431	-0.069204	-0.107316	0.150864	0.222408	-0.223964	0.141532	0.0272178
	1762	-0.151701	0.212304	0.454322	0.304576	0.39372	-0.304576	0.149309	-0.193635	-0.339834	-0.227852	-0.25507	0.343722
	1763	0.00977458	-0.12707	-0.0910991	-0.181807	-0.281117	-0.176333	-0.0388826	0.101872	-0.0209966	0.16564	0.0528803	0.160196
	1764	0.177115	-0.00547376	0.132543	0.145837	-0.0914901	0.000390983	-0.0552132	0.105761	-0.0948734	-0.0163307	0.0715439	-0.206078
	1765	-0.264696	0.0520008	-0.0199401	-0.201747	-0.0129024	0.261568	0.204522	0.0567685	0.0902075	0.0707662	0.132201	-0.235628
	1766	0.381209	-0.069204	-0.0304967	-0.0672491	0.101656	0.264696	-0.332057	-0.0388826	0.0995393	0.125202	-0.0342166	-0.107316
	1767	0.0261959	-0.206048	-0.046136	0.0715499	-0.186108	-0.304967	0.0684333	0.193635	0.0606568	0.0886522	0.0785428	0.160974
	1768	-0.240846	0.151701	0.068813	-0.347975	-0.0328426	-0.093054	0.221631	-0.111204	-0.0870969	0.282287	0.0552132	-0.00855416
	1769	0.382772	-0.244755	-0.182198	0.415615	-0.00508278	-0.39763	-0.212299	0.276066	0.245738	-0.295507	-0.0699886	0.357719
	1770	-0.0211131	-0.184153	-0.0164213	-0.20683	-0.537602	-0.162258	-0.0482144	0.229407	0.00544356	0.157863	0.509361	0.238739
	1771	-0.108302	-0.0625573	0.289718	0.216605	0.0660761	0.269387	0.172639	-0.0326613	-0.29473	-0.31106	0.19208	-0.145421
	1772	0.0449631	-0.152874	-0.0750688	-0.0316696	-0.0359704	0.147401	-0.0769875	0.162529	0.120536	-0.167973	0.25818	-0.0458814
	1773	0.136062	0.0508278	0.0762417	-0.0109475	-0.13919	-0.0101656	-0.0241072	0.0101095	-0.0217742	0.15242	0.0583238	0.122869
	1774	-0.0578655	-0.0676401	0.070377	0.069986	0.022286	0.317869	0.0412155	0.0233295	-0.0894299	-0.122869	0.0116648	-0.308727
	1775	-0.0824974	0.590775	0.304967	0.631829	0.103611	-0.0156393	0.0684333	-0.617455	-0.237961	-0.607345	-0.0209966	0.125202
	1776	0.282681	-0.194319	-0.16695	0.183762	0.0621663	0.296756	-0.217742	0.0956511	0.285398	-0.122091	0.0381049	-0.279177
	1777	-0.0891442	0.330772	0.0938359	-0.0109475	-0.193146	0.177506	-0.0622121	-0.300173	-0.0972064	-0.0015553	0.17886	0.00699886
	1778	0.141145	-0.276816	-0.0953999	-0.00860163	0.429299	0.255703	-0.0614344	0.158641	0.00933181	0.17886	-0.264401	-0.214632
	1779	0.342892	0.0582565	0.070377	-0.101656	0.105565	-0.148574	-0.315726	-0.198301	0.0404379	0.219298	-0.209966	0.0427708
	1780	0.224033	0.345629	-0.140363	-0.293628	0.0129024	0.0856253	-0.31106	-0.237961	0.0637674	0.453371	-0.0870969	0.0108871
	1781	-0.390201	0.236936	-0.0269778	-0.312786	0.424608	-0.238891	0.504696	-0.328169	0.246515	0.303284	-0.349943	0.253514
	1782	-0.354622	0.451195	-0.227943	0.104783	0.136062	0.160694	0.511694	-0.507806	0.143088	-0.0894299	-0.084764	-0.2053
	1783	-0.245537	0.285418	-0.0304967	0.100483	0.0367524	0.0707679	0.00933181	-0.194413	0.179637	-0.238739	-0.0015553	-0.0746545
	1784	0.120032	0.350712	-0.172815	0.00664671	0.260786	-0.022677	-0.178082	-0.427708	0.0194413	0.0769875	-0.203745	0.0443261
	1785	0.278771	0.458232	0.242019	-0.170078	-0.439074	0.12707	-0.265179	-0.391936	-0.0217742	0.115092	0.461925	0.0101095
	1786	0.284636	-0.252184	0.120032	0.110257	-0.0738958	0.154438	-0.339834	0.164084	-0.0132201	-0.0676556	-0.0015553	-0.0412155
	1787	-0.109866	0.0304967	0.13919	0.116513	-0.045745	0.0903171	0.123647	0.0482144	-0.125979	-0.0015553	-0.0404379	0.00855416
	1788	-0.252184	-0.374171	0.199401	0.15522	0.126288	-0.36987	0.270623	0.311838	-0.321948	-0.112759	-0.0241072	0.37405
	1789	-0.1431	-0.0547376	0.283463	-0.354622	-0.0312786	0.245537	0.325058	0.125202	-0.139977	0.286953	0.0139977	-0.0707662
	1790	-0.0844524	0.00547376	0.0977458	0.141927	-0.200574	0.0566926	0.0031106	-0.0318837	-0.118981	-0.00233295	0.191302	-0.114315
	1791	0.00312786	-0.221296	-0.435164	-0.173206	0.0164213	-0.182589	0.179637	0.277621	0.452593	-0.00699886	-0.0769875	0.105761
	1792	-0.311614	0.0797606	0.20683	0.285418	0.0746778	-0.450413	0.25507	-0.0583238	-0.0699886	-0.318059	-0.171861	0.430819
	1793	-0.0625573	0.332336	-0.0340155	0.283463	-0.430863	-0.022677	-0.0777651	-0.185081	0.215409	-0.209188	0.528025	0.169528
	1794	0.0598204	0.476999	-0.0817155	0.0993097	-0.421871	0.193146	-0.0342166	-0.42382	0.14231	0.048992	0.282287	-0.135311
	1795	0.207221	-0.317087	-0.0430081	-0.136062	0.0977458	-0.00195492	-0.122091	0.25818	0.192857	0.16564	0.0101095	-0.0132201
	1796	-0.0660761	-0.13137	-0.412878	0.30223	-0.29832	0.0821065	0.175749	-0.0707662	0.575462	-0.244182	0.248848	-0.051325
	1797	-0.102438	0.112603	0.0840614	0.287373	0.15913	0.0594294	0.180415	-0.0762098	-0.19208	-0.0964287	0.0458814	-0.125979
	1798	0.208003	0.0301057	-0.221687	-0.147792	-0.0297147	0.201356	-0.335945	0.0451038	0.257403	0.0972064	0.00699886	-0.300173
	1799	-0.0191582	-0.0516098	0.128633	0.0301057	0.106738	0.207612	-0.0793204	0.0248848	-0.0396602	0.0583238	-0.0676556	-0.15553
	1800	0.234199	0.3816	-0.491466	-0.223251	0.109084	0.092272	-0.0972064	-0.402046	0.633008	0.267512	-0.00777651	-0.0373273
	1801	0.148183	0.0191582	0.129415	-0.093054	0.268214	-0.365569	0.082431	0.239517	-0.0878746	0.100317	-0.188969	0.374828
	1802	0.118077	-0.172815	-0.164604	-0.0172033	-0.0574745	0.00860163	-0.0544356	0.150864	0.0295507	0.066878	-0.135311	0.0816534
	1803	0.291673	0.0895351	-0.301057	0.0367524	0.375735	-0.229116	-0.301729	0.101872	0.132201	0.0279954	-0.278399	0.233295
	1804	0.0641212	-0.00977458	0.0848433	0.0476999	0.225206	-0.148965	-0.193635	0.0124424	-0.250404	0.111982	0.031106	0.0373273
	1805	0.102829	0.275643	-0.36205	-0.204875	-0.198228	0.173987	0.00855416	-0.203745	0.227074	0.309505	0.2053	-0.134534
	1806	-0.0606024	-0.348366	-0.133325	0.271342	-0.323343	-0.212304	-0.100317	0.319615	0.177304	-0.0279954	0.32117	0.243405
	1807	-0.183762	0.0864073	0.164604	0.191582	-0.0445721	-0.0441811	0.289286	-0.0940958	-0.084764	-0.147754	0.0746545	0.0264401
	1808	-0.0598204	0.0476999	-0.219733	0.0414442	-0.0175942	0.00742868	0.200634	-0.0676556	0.134534	0.0995393	0.0808757	-0.0629897
	1809	-0.375735	-0.198619	-0.174769	-0.258831	-0.0668581	-0.204093	0.232518	0.0349943	0.283843	0.202189	0.0707662	0.202967
	1810	0.129024	0.0946179	-0.264696	0.0801515	0.0383163	-0.276816	-0.0886522	-0.209966	0.419932	-0.0209966	-0.0458814	0.195968
	1811	-0.0113385	0.304576	0.281508	-0.418352	0.247883	-0.189236	0.00388826	-0.320392	-0.28151	0.390381	-0.287731	0.344499
	1812	0.195101	-0.0715499	-0.0191582	0.13919	-0.121596	-0.337027	-0.0521026	-0.0785428	0.0505473	-0.232518	0.234073	0.407489
	1813	0.153656	0.0609934	-0.355404	-0.176724	-0.0652942	0.336636	-0.15242	-0.121314	0.331279	0.20841	0.254292	-0.364718
	1814	-0.130197	0.269387	0.108302	-0.0277598	0.328817	0.0664671	0.097984	-0.20841	-0.0318837	0.173416	-0.300951	-0.157086
	1815	0.145837	-0.35384	-0.0856253	0.291673	-0.0390983	0.0527827	-0.0248848	0.440928	0.111982	-0.147754	0.101872	0.202189
	1816	-0.195883	-0.0723319	0.227161	-0.337809	0.140363	-0.103611	0.193635	0.0886522	-0.224741	0.26829	-0.191302	0.0606568
	1817	-0.0946179	-0.200574	0.321388	0.070377	-0.333509	-0.0387073	0.0497697	0.290841	-0.125202	-0.125979	0.343722	0.213854
	1818	-0.279944	0.0324516	0.208785	0.297538	0.2385	-0.217778	0.32117	0.122869	-0.0987617	-0.125979	-0.261291	0.241849
	1819	-0.191973	-0.107911	-0.267823	0.194319	-0.164213	-0.138799	0.0676556	0.0653227	0.0933181	-0.388048	0.172639	0.135311
	1820	-0.0582565	0.209567	-0.396457	-0.322952	0.200574	0.00860163	0.0637674	-0.202967	0.234851	0.328169	-0.0948734	0.00622121
	1821	-0.0742868	0.130197	0.132543	-0.229507	0.00156393	0.286591	0.00233295	-0.220853	0.0349943	0.28462	-0.00466591	-0.164084
	1822	0.163431	0.3339	0.316696	-0.121596	-0.02385	0.268996	-0.147754	-0.278399	-0.269845	0.100317	-0.169528	-0.100317
	1823	0.0770237	-0.138017	0.0559106	0.0160303	-0.136453	-0.367524	-0.223186	0.0894299	-0.113537	0.0264401	0.183526	0.416043
	1824	0.0218951	-0.105565	-0.0539557	0.374953	0.0332336	0.234981	-0.0902075	0.24496	0.0800981	-0.421487	0.118981	-0.162529
	1825	-0.255703	-0.447285	-0.191191	0.0582565	0.200183	-0.128242	0.338278	0.38416	0.184303	-0.220853	-0.0567685	0.253514
	1826	0.4813	-0.253357	0.185717	-0.272124	0.285027	0.3816	-0.369384	0.064545	-0.234073	0.262846	-0.136867	-0.188192
	1827	-0.161867	-0.199401	0.106738	-0.104783	0.11143	0.130979	0.172639	0.0575462	-0.149309	0.00699886	0.00388826	-0.0723215
	1828	-0.188454	0.315914	0.157566	0.0606024	0.128242	0.146228	0.28151	-0.287731	-0.275288	0	-0.113537	-0.174971
	1829	0.262741	0.0445721	-0.0821065	-0.0680311	-0.0891442	-0.277598	-0.209188	0.0536579	0.0575462	-0.0412155	0.015553	0.242627
	1830	0.0523917	-0.573963	0.183762	0.203311	0.284636	-0.282681	-0.134534	0.691332	-0.0777651	-0.131423	-0.110426	0.28462
	1831	-0.224424	0.0942269	-0.0938359	-0.105174	-0.536429	0.564971	0.157086	0.0217742	-0.0622121	0.100317	0.555243	-0.467368
	1832	0.0480909	0.10752	0.281899	0.046918	0.0023459	0.368697	0.0256625	-0.033439	-0.166417	0.00777651	0.0357719	-0.279954
	1833	-0.464879	-0.0304967	-0.161085	-0.299493	0.122378	-0.0414442	0.554465	0.0015553	-0.031106	0.31106	-0.125979	0.118203
	1834	0.160694	-0.13137	-0.0997007	0.235372	-0.237327	0.216996	-0.193635	0.230962	0.150087	-0.367829	0.198301	-0.277621
	1835	0.139972	0.263132	0.200574	0.187281	0.127851	0.241628	0.0730992	-0.433929	-0.0629897	-0.198301	0.0404379	-0.161751
	1836	-0.317087	-0.152092	0.463706	0.268605	-0.0609934	0.144664	0.236406	0.103428	-0.496919	-0.243405	-0.00622121	-0.119758
	1837	-0.130979	-0.0887532	0.211131	-0.15131	0.213477	-0.0578655	0.116648	-0.0248848	-0.342944	0.137644	-0.223964	0.15553
	1838	-0.0582565	0.122769	-0.255312	0.0297147	0.207221	0.046527	0.297063	-0.00622121	0.368607	0.107316	-0.270623	0.0855416
	1839	-0.390592	-0.145446	0.0070377	-0.265478	-0.335464	0.184935	0.479811	0.148531	0.1392	0.24496	0.262846	-0.143865
	1840	0.170469	0.414051	0.157175	0.145837	-0.0821065	0.142709	-0.114315	-0.43704	0.0583238	-0.188192	-0.017886	-0.0777651
	1841	0.187672	0.163431	0.0320606	-0.0570835	0.191973	-0.112994	-0.225519	-0.230185	-0.132978	0.132978	-0.129868	0.163307
	1842	-0.0289328	-0.324907	0.000781966	0.0997007	0.194319	0.247101	0.150087	0.356942	-0.0746545	-0.100317	-0.209188	-0.0567685
	1843	-0.0664671	0.0175942	-0.137235	-0.171251	0.0308877	0.398021	0.0870969	-0.084764	0.0699886	0.198301	-0.0295507	-0.329724
	1844	0.141145	-0.0910991	0.260786	-0.240455	0.241237	-0.0512188	-0.159418	0.031106	-0.235628	0.161751	-0.0202189	0.226296
	1845	0.189236	-0.29441	-0.20683	0.0496549	-0.356968	0.240064	-0.228629	0.267512	0.182748	-0.0785428	0.424597	-0.0241072
	1846	-0.0152483	-0.142709	-0.068813	0.205657	0.0523917	-0.396457	-0.10265	0.228629	0.162529	-0.0583238	-0.156308	0.319615
	1847	0.160303	0.107129	0.0301057	0.16695	0.0797606	-0.0864073	-0.136867	-0.0730992	0.0637674	-0.197523	-0.1392	0.114315
	1848	-0.142318	-0.0938359	-0.092272	-0.430472	-0.0488729	-0.160694	0.115092	-0.00777651	0.298618	0.31106	0.0723215	0.256625
	1849	-0.117295	0.0997007	0.11534	0.0152483	-0.145446	-0.00508278	0.265957	0.0101095	0.0264401	-0.0396602	0.321948	-0.128312
	1850	0.274861	-0.168514	0.0328426	-0.0406622	0.451976	-0.177897	-0.158641	0.191302	-0.0800981	0.109649	-0.398157	0.272178
	1851	0.379645	-0.179852	0.0179852	-0.239673	-0.285418	-0.0156393	-0.251181	0.188969	-0.0746545	0.0552132	0.280732	0.0272178
	1852	-0.0672491	0.091881	-0.189236	0.425781	0.0211131	0.0308877	0.0474367	-0.097984	0.190525	-0.359275	-0.160974	-0.0769875
	1853	-0.482473	0.11143	-0.181025	0.045354	0.149356	0.0398803	0.485254	-0.104205	0.00699886	0.00622121	-0.0777651	-0.127535
	1854	0.267432	0.0320606	0.268214	-0.297147	-0.0856253	-0.327644	-0.177304	-0.0264401	-0.283065	0.29784	-0.0451038	0.379494
	1855	-0.292064	-0.291673	0.307313	0.289328	0.100092	-0.334682	0.262068	0.263624	-0.170306	-0.259735	-0.171083	0.430819
	1856	0.00508278	0.0950089	-0.217387	-0.0191582	0.0172033	0.121987	-0.0326613	-0.16564	0.122869	0.017886	-0.00855416	0.0567685
	1857	0.105565	-0.247101	0.335464	0.145837	0.112212	0.204093	-0.0754322	0.118203	-0.0816534	-0.0233295	-0.211521	-0.130645
	1858	-0.152874	0.091881	0.137235	0.0879712	0.265869	-0.162258	0.0995393	-0.0622121	-0.115092	0.0272178	-0.313393	0.143865
	1859	0.0437901	-0.0637302	0.324125	-0.202529	0.340155	-0.00195492	0.0365496	0.109649	-0.261291	0.0933181	-0.105761	0.064545
	1860	-0.156784	0.119641	-0.122769	-0.25844	-0.00938359	0.138408	0.280732	-0.0591015	0.227074	0.128312	-0.0342166	0.0248848
	1861	-0.334291	0.175942	-0.0433991	0.0953999	0.320606	-0.256094	0.176527	-0.0419932	0.0785428	-0.0855416	-0.325058	0.409044
	1862	0.129024	0.0563016	0.105565	0.234199	-0.183371	-0.0594294	-0.254292	-0.199856	0.0357719	-0.434707	0.111982	0.132201
	1863	0.530955	-0.231462	-0.0832794	0.208394	-0.0105565	-0.11534	-0.395047	0.116648	0.0917628	-0.137644	-0.0217742	0.0124424
	1864	-0.0746778	0.300275	0.268605	0.126288	0.0566926	0.132543	0.0800981	-0.246515	-0.280732	-0.0855416	0.0412155	-0.159418
	1865	-0.125506	0.177115	0.165777	0.260786	0.0347975	-0.00938359	0.0388826	-0.0956511	-0.203745	-0.377161	0.0186636	0.164084
	1866	-0.428127	0.503977	-0.0516098	0.10322	-0.0735048	-0.0347975	0.375605	-0.452593	0.0785428	-0.033439	0.258958	0.118203
	1867	-0.254921	-0.154047	0.181416	-0.022677	0.0711589	-0.124724	0.182748	0.0637674	-0.0163307	-0.0233295	0.0256625	0.0443261
	1868	0.0488729	0.0046918	0.0023459	-0.211131	-0.173597	0.168123	-0.239517	-0.170306	0.0233295	0.355387	0.276844	-0.156308
	1869	0.0864073	-0.201747	0.555978	-0.091881	-0.159521	0.13137	-0.0692109	0.164084	-0.416821	0.201412	0.185081	-0.105761
	1870	-0.271733	-0.0883622	-0.198619	0.103611	-0.455104	0.0367524	0.382604	0.171083	0.112759	-0.236406	0.452593	0.0466591
	1871	0.0109475	0.197055	0.0543467	0.187672	-0.0523917	-0.131761	0.0762098	-0.189747	-0.269845	-0.0637674	0.0528803	0.185859
	1872	0.271733	-0.0269778	-0.0175942	-0.046527	-0.220514	-0.199401	-0.130645	0.108871	0.103428	0.0241072	0.153975	0.12909
	1873	-0.107129	-0.0617753	0.0649032	0.127851	-0.104002	0.211131	0.140755	0.0202189	-0.125202	-0.100317	0.116648	-0.293174
	1874	0.192755	0.154438	-0.0301057	-0.188063	0.0680311	-0.19901	-0.151642	-0.291619	0.269845	0.20841	0.00699886	0.123647
	1875	0.129024	0.290891	0.352667	-0.00781966	0.0711589	-0.0344065	0.0209966	-0.434707	-0.354609	-0.0357719	0.0466591	0.0388826
	1876	0.0895351	-0.0023459	0.303012	-0.130979	-0.160303	-0.422262	-0.0194413	0.033439	-0.440928	0.119758	0.234073	0.433152
	1877	0.104002	-0.242801	0.342501	-0.134498	0.0742868	-0.345238	0.064545	0.226296	-0.2714	0.0443261	-0.132201	0.353831
	1878	0.0289328	-0.0109475	0.0578655	0.324516	-0.0997007	0.069595	-0.00233295	0.135311	-0.0684333	-0.42693	0.147754	-0.161751
	1879	-0.221687	0.109084	-0.148574	0.302621	0.215041	0.265869	0.146198	-0.16875	0.314171	-0.380271	-0.262846	-0.0886522
	1880	0.106738	0.295974	0.462924	0.184153	0.180634	-0.261568	0.0342166	-0.329724	-0.279954	-0.0676556	-0.0419932	0.354609
	1881	0.0742868	0.389028	-0.0175942	-0.306922	-0.00156393	-0.279944	-0.0777651	-0.379494	-0.0171083	0.247293	-0.0614344	0.406712
	1882	0.281117	0.334291	0.359313	0.184544	-0.0977458	0.106347	-0.403601	-0.225519	-0.25507	-0.234073	0.0559909	-0.167195
	1883	0.0492639	-0.0414442	0.42969	0.0586475	0.362832	0.0164213	0.179637	0.160974	-0.313393	-0.125979	-0.392714	-0.0365496
	1884	-0.0387073	-0.125897	0.0336245	-0.15131	0.240455	-0.23068	-0.00622121	0.0295507	-0.118203	0.0637674	-0.248071	0.274511
	1885	0.158348	-0.0383163	-0.107129	0.0910991	-0.145055	-0.480518	-0.224741	0.0419932	-0.149309	-0.104205	0.159418	0.451038
	1886	-0.0258049	0.0308877	-0.0899261	0.102047	-0.193537	0.276425	-0.0917628	-0.167973	0.0723215	-0.143865	-0.0186636	-0.248071
	1887	-0.137235	-0.213477	0.17907	-0.000781966	-0.151701	0.20683	0.0505473	0.32117	-0.163307	0.138422	0.194413	-0.223186
	1888	0.0711589	0.189627	0.137235	-0.249056	0.302621	0.186499	0.0147754	-0.178082	-0.00777651	0.188192	-0.167973	-0.166417
	1889	-0.289718	-0.0496549	0.0590385	0.0203311	-0.0340155	0.303794	0.446372	-0.0303284	-0.170306	-0.227074	0.156308	-0.143865
	1890	-0.146228	-0.0422262	-0.0398803	0.403495	0.17086	0.16304	0.0147754	0.108871	-0.0287731	-0.419932	-0.0894299	-0.0279954
	1891	-0.0961818	-0.0527827	0.187281	0.0394893	-0.345238	-0.202138	0.229407	-0.111204	-0.233295	-0.0762098	0.381049	0.017886
	1892	0.175942	-0.185717	0.132934	0.303794	0.115731	-0.399976	-0.272178	0.250404	0.0171083	-0.210743	-0.0171083	0.283843
	1893	0.093445	0.41757	-0.0172033	-0.143882	-0.117295	-0.374953	0.00699886	-0.386493	0.143088	0.0746545	0.171083	0.170306
	1894	-0.0273688	0.294019	-0.341719	-0.0727229	-0.100874	-0.204484	0.0497697	-0.157086	0.506251	0.202189	-0.0497697	0.331279
	1895	-0.0156393	-0.233808	0.0383163	-0.106347	0.10322	-0.0297147	-0.0559909	0.325058	0.0124424	0.174971	-0.0435485	0.105761
	1896	0.4336	0.148965	0.0175942	0.0985277	-0.0261959	-0.184935	-0.401268	-0.247293	-0.138422	0.00233295	-0.154753	0.0777651
	1897	-0.243192	0.147401	0.0883622	-0.0879712	0.262741	0.0871892	0.109649	-0.194413	-0.0699886	0.139977	-0.202967	-0.141532
	1898	-0.0394893	0.0215041	0.124724	0.249838	-0.0793696	0.0320606	-0.0505473	0.0427708	-0.0746545	-0.312616	-0.0474367	-0.0388826
	1899	0.333509	-0.154047	-0.139581	0.349148	0.259222	-0.227161	-0.143865	-0.0279954	0.223186	-0.11587	-0.221631	-0.033439
	1900	-0.069204	0.00430081	-0.113385	0.161085	-0.0609934	0.0320606	0.227074	0.0661003	0.0762098	-0.177304	0.0108871	0.240294
	1901	0.345238	-0.0320606	-0.191582	0.229116	0.287373	-0.322952	-0.328169	0.248848	0.0451038	-0.0909852	-0.121314	0.395824
	1902	0.133716	0.19901	0.190409	-0.387073	-0.261959	0.30614	-0.0435485	-0.12909	-0.110426	0.577017	0.16875	-0.216187
	1903	-0.0899261	0.215432	-0.183371	-0.164604	-0.161476	0.0774147	0.186636	-0.0373273	0.217742	0.033439	-0.0497697	-0.169528
	1904	0.11534	0.0828884	0.0961818	-0.605242	-0.193537	0.17516	-0.11587	-0.0661003	0.0684333	0.498474	0.240294	0.00699886
	1905	-0.476999	0.174769	-0.173597	0.185326	-0.00508278	0.0516098	0.339056	-0.00777651	0.24496	-0.119758	0.140755	-0.194413
	1906	0.15522	0.119641	0.181025	0.222078	0.116513	-0.126679	-0.0676556	-0.11587	-0.11587	-0.126757	-0.143865	0.113537
	1907	-0.178288	0.168514	-0.00351885	-0.191582	-0.120032	0.151701	0.210743	-0.154753	-0.0357719	0.314949	0.209188	-0.29784
	1908	0.230289	0.181025	0.149747	0.257267	0.11143	0.307313	-0.292397	-0.11587	-0.0132201	-0.243405	-0.103428	-0.363941
	1909	-0.13919	-0.114558	-0.0711589	-0.0598204	-0.0148574	0.0375344	0.101872	0.051325	0.169528	-0.0349943	-0.017886	-0.233295
	1910	-0.136062	-0.115731	-0.247101	-0.0316696	0.136062	0.0766327	0.367829	0.0653227	0.116648	0.084764	0.00388826	0.158641
	1911	-0.0602114	-0.17516	0.216214	-0.137235	-0.228334	0.152092	-0.00622121	0.337501	-0.288509	0.200634	0.115092	-0.0295507
	1912	-0.0973548	-0.0179852	0.44533	0.373389	-0.162649	0.440638	0.0995393	-0.0474367	-0.41371	-0.312616	0.12909	-0.306395
	1913	0.403886	0.167732	0.179852	-0.0758507	0.101656	-0.284245	-0.167195	-0.116648	-0.166417	-0.0396602	-0.110426	0.123647
	1914	-0.0574745	0.0156393	-0.341328	-0.0129024	-0.269778	0.276425	0.0715439	-0.126757	0.391158	-0.111982	0.377938	-0.405934
	1915	-0.0867983	-0.340155	-0.0856253	-0.313177	-0.195492	-0.299884	0.167973	0.374828	-0.0474367	0.216965	0.19519	0.381049
	1916	0.219733	-0.0551286	0.0371434	0.107911	-0.340546	0.4336	-0.158641	0.160196	-0.101872	0.100317	0.363941	-0.327391
	1917	-0.0344065	-0.0218951	0.125506	-0.252966	-0.190018	0.236936	-0.00466591	0.0272178	-0.159418	0.226296	0.240294	-0.272956
	1918	-0.0836704	0.24241	0.315914	-0.167732	-0.392938	0.0504368	-0.0754322	-0.236406	-0.378716	0.0241072	0.28462	-0.131423
	1919	0.0430081	0.070377	-0.231071	-0.108693	0.024241	0.254139	-0.0567685	0.0482144	0.18197	0.16564	0.0373273	-0.143865
	1920	-0.24241	0.193537	0.185326	0.300666	0.124724	0.0285418	0.313393	-0.171083	0.0031106	-0.307172	-0.066878	0.173416
	1921	0.108693	0.222469	0.100483	-0.217387	0.324516	-0.320606	0.0762098	-0.0404379	-0.0497697	0.0933181	-0.359275	0.328946
	1922	-0.0594294	0.0340155	0.068813	0.263914	0.0633393	-0.296365	0.0661003	-0.138422	-0.0692109	-0.0241072	-0.172639	0.304839
	1923	-0.475435	-0.279553	-0.0805425	0.114949	0.0547376	-0.283854	0.378716	0.222408	0.0194413	-0.0800981	0.127535	0.323503
	1924	-0.219733	-0.0125115	-0.0144664	0.247492	0.384727	-0.24671	0.232518	-0.0272178	0.0614344	-0.00622121	-0.277621	0.346832
	1925	-0.174378	0.0563016	0.0895351	0.0672491	0.13528	0.0535647	0.193635	-0.0349943	-0.122091	-0.136089	-0.216965	-0.0870969
	1926	-0.024241	0.0406622	0.281899	0.0496549	0.0383163	0.0543467	0.00699886	0.048992	-0.214632	-0.113537	-0.109649	0.117425
	1927	0.197837	0.167341	0.335854	0.0844524	-0.209958	0.0707679	-0.194413	-0.121314	-0.28151	-0.0163307	0.178082	0.0987617
	1928	0.120814	0.0660761	0.215823	0.0269778	-0.221687	0.379254	-0.0295507	0.0349943	-0.0404379	0.0653227	0.2714	-0.332835
	1929	0.0672491	-0.0273688	-0.227161	-0.233417	0.00742868	-0.105956	-0.129868	0.192857	0.192857	0.405156	0.0762098	0.195968
	1930	0.287764	-0.107129	-0.216996	0.101265	0.145446	-0.309659	-0.202967	0.108871	0.265179	0.0373273	-0.12909	0.103428
	1931	-0.102047	0.256876	-0.365178	0.0672491	-0.195492	-0.36205	-0.0458814	-0.237961	0.363163	0.226296	0.293952	0.339056
	1932	0.182198	0.252184	0.185717	-0.205266	0.0504368	0.0394893	-0.0108871	-0.332057	-0.14231	0.30795	0.048992	-0.0381049
	1933	-0.288546	0.0132934	-0.300275	0.00547376	-0.137235	0.363614	0.103428	-0.0870969	0.339834	0.0785428	0.0521026	-0.185859
	1934	-0.0324516	0.177897	-0.141536	-0.104783	-0.0813245	-0.154829	0.0909852	-0.109649	0.144643	0.203745	0.0598791	0.104983
	1935	0.205657	-0.221296	-0.281899	0.360095	0.135671	0.271733	-0.213076	0.289286	0.188969	-0.220853	-0.112759	-0.24496
	1936	0.186108	0.12707	0.190409	-0.0281508	-0.121205	-0.0117295	-0.300173	-0.0661003	-0.274511	0.148531	0.15242	-0.0723215
	1937	0.157957	0.256485	-0.0144664	-0.0183762	-0.0606024	-0.105174	0.0303284	-0.241072	-0.000777651	-0.0591015	0.161751	0.30795
	1938	-0.300275	0.212304	-0.0645122	0.111821	0.0903171	-0.0946179	0.307172	0.0139977	0.182748	-0.159418	-0.0365496	0.017886
	1939	-0.120032	0.461751	-0.451586	0.0113385	0.215041	0.0449631	0.0730992	-0.407489	0.30795	0.0940958	-0.0186636	-0.0101095
	1940	-0.0398803	-0.0488729	0.199401	-0.27056	-0.329599	-0.046527	-0.0427708	0.106538	-0.103428	0.257403	0.224741	-0.0147754
	1941	0.300666	0.125115	-0.0140754	0.112994	-0.0406622	-0.14701	-0.302506	-0.0373273	-0.082431	-0.124424	0.084764	0.139977
	1942	0.0828884	0.354622	0.496549	-0.141536	-0.345238	-0.346411	-0.125979	-0.326613	-0.51325	0.154753	0.279954	0.185081
	1943	-0.218951	0.426172	-0.395675	-0.0109475	-0.430472	0.390592	0.146976	-0.239517	0.430041	0.107316	0.291619	-0.308727
	1944	0.42148	-0.263132	-0.281899	0.0258049	-0.144273	0.24241	-0.301729	0.237961	0.157086	-0.0948734	0.290841	-0.0567685
	1945	-0.288937	0.0277598	0.272515	-0.0105565	0.0406622	-0.232244	0.232518	0.135311	-0.156308	0.118203	0.151642	0.0606568
	1946	-0.16304	-0.00351885	-0.423826	0.0312786	-0.369479	-0.164604	0.0793204	-0.00544356	0.437818	0.00777651	0.296285	0.118981
	1947	0.22286	0.0406622	0.218951	0.18689	-0.166168	0.0433991	-0.0940958	-0.106538	-0.160974	-0.0839863	0.0606568	-0.0194413
	1948	0.248274	-0.380036	0.408186	0.184544	-0.243973	0.256876	-0.389603	0.249626	-0.394269	0.00699886	0.269845	-0.145421
	1949	-0.229116	-0.0195492	0.0817155	0.243582	-0.253357	0.157957	0.31106	0.10265	-0.0419932	-0.117425	0.163307	-0.167973
	1950	0.182198	0.353058	-0.260786	0.111821	-0.165386	0.136453	-0.0940958	-0.314949	0.169528	-0.101872	0.179637	-0.0964287
	1951	-0.0645122	-0.0336245	0.224424	0.125897	-0.416788	0.113776	0.101872	0.0715439	-0.0598791	-0.0598791	0.336723	-0.104983
	1952	0.263914	0.181025	-0.322561	0.230289	-0.0344065	0.0492639	-0.0559909	-0.115092	0.328946	-0.206855	-0.00466591	-0.264401
	1953	-0.17516	-0.093445	-0.251402	0.0304967	-0.342892	-0.406231	0.214632	0.0326613	0.217742	0.00777651	0.312616	0.280732
	1954	-0.0183762	-0.166559	-0.160694	-0.0969638	-0.143882	0.146228	0.0972064	0.172639	0.157863	0.173416	0.232518	-0.0754322
	1955	0.380036	-0.068422	0.0731138	-0.105174	0.13137	-0.246319	-0.230185	0.167195	-0.153975	0.0248848	-0.17886	0.286176
	1956	-0.193537	0.0179852	-0.112212	-0.141927	-0.106347	0.193928	0.246515	0.0567685	0.167195	0.263624	0.235628	0.0396602
	1957	0.591557	-0.273297	0.321388	-0.172424	0.228725	0.368697	-0.477478	0.24496	-0.224741	0.298618	-0.241072	-0.263624
	1958	0.0723319	0.268605	0.457841	-0.286982	-0.0602114	0.249056	-0.0139977	-0.170306	-0.524914	0.291619	0.203745	-0.144643
	1959	0.148965	-0.0715499	0.0539557	-0.0555196	-0.0535647	-0.105956	-0.015553	0.0505473	-0.0396602	0.0917628	0.14231	0.000777651
	1960	-0.177506	-0.157957	-0.045745	-0.0891442	-0.121205	-0.279944	0.227074	0.109649	-0.0295507	0.237184	0.0769875	0.399713
	1961	-0.0414442	0.0136844	-0.222469	-0.106738	0.0273688	0.0375344	0.0715439	0.166417	0.278399	0.149309	0	-0.0559909
	1962	-0.0864073	0.56458	-0.300275	-0.161476	0.0426172	0.194319	0.0808757	-0.315726	0.254292	0.275288	-0.192857	-0.157863
	1963	0.218169	-0.070377	-0.410923	-0.288937	0.0175942	-0.024241	-0.237961	0.0544356	0.388048	0.236406	-0.162529	0.145421
	1964	-0.200965	-0.136062	-0.327253	-0.02385	0.0351885	-0.169296	0.328946	0.170306	0.395047	0.0139977	-0.0769875	0.201412
	1965	-0.31005	-0.0324516	0.123942	0.379254	-0.12707	0.204093	0.202189	-0.0295507	-0.0186636	-0.38416	0.248071	-0.16564
	1966	0.314741	-0.121205	-0.0848433	0.327644	-0.322952	-0.294019	-0.239517	0.0715439	0.0738769	-0.305617	0.351498	0.290841
	1967	0.155611	-0.25453	0.372998	-0.132152	-0.119641	-0.0125115	-0.0186636	0.348388	-0.377938	0.10265	0.196746	0.164862
	1968	0.128633	-0.112603	-0.0957909	-0.0258049	0.125897	-0.0140754	-0.0287731	0.0194413	0.257403	0.00233295	-0.220075	-0.145421
	1969	-0.104002	-0.0390983	0.0953999	-0.0195492	0.205266	-0.129024	0.213076	0.159418	0.0326613	-0.0357719	-0.241849	0.325058
	1970	0.0711589	-0.198228	-0.168905	-0.0793696	-0.0449631	0.309659	0.0256625	0.304839	0.23174	-0.0349943	-0.0202189	-0.173416
	1971	0.0175942	0.168905	-0.395284	0.310832	-0.25062	0.314741	0.113537	-0.238739	0.262068	-0.345277	0.0940958	-0.164862
	1972	0.249838	0.045354	-0.300275	0.0832794	-0.238891	-0.270951	-0.153197	0.0342166	0.193635	-0.048992	0.266734	0.0637674
	1973	-0.124333	-0.243582	0.114167	0.0273688	-0.347975	0.172815	0.148531	0.178082	-0.211521	-0.117425	0.38416	-0.0855416
	1974	0.0250229	-0.106738	-0.0332336	-0.00742868	0.304185	-0.134498	0.0917628	0.206855	0.0940958	-0.0256625	-0.366274	0.259735
	1975	0.0347975	-0.150529	-0.0105565	-0.174378	-0.0742868	-0.0203311	-0.0124424	-0.033439	0.015553	0.381827	-0.0241072	-0.0279954
	1976	-0.408577	0.280726	0.0297147	-0.0156393	-0.171251	0.0821065	0.462702	-0.372495	-0.0412155	-0.00466591	0.237184	-0.0116648
	1977	0.124724	-0.0625573	0.0907081	0.0586475	0.144273	0.19471	0.0147754	-0.0661003	-0.0365496	0.111204	-0.132978	-0.0217742
	1978	-0.331163	0.241237	0.00664671	0.153265	-0.183762	-0.161085	0.423042	-0.0933181	0.110426	-0.306395	0.216965	-0.0497697
	1979	0.0449631	-0.423044	-0.104002	-0.0656852	0.277598	0.159521	0.108093	0.343722	0.136867	0.108093	-0.482144	-0.0505473
	1980	0.313177	-0.229116	-0.0895351	0.139581	0.101265	-0.0707679	-0.258958	0.125202	0.051325	-0.0684333	-0.0715439	0.0544356
	1981	-0.1431	-0.233808	0.00899261	-0.0656852	0.231071	-0.324907	0.0388826	0.342944	0.171861	0.0995393	-0.111204	0.536579
	1982	-0.0680311	0.225206	0.111039	-0.00195492	-0.443766	-0.0183762	-0.113537	-0.113537	-0.227074	0.0956511	0.475922	0.0933181
	1983	-0.291282	0.306531	0.314741	-0.0304967	-0.0871892	-0.360877	0.253514	-0.194413	-0.304839	0.101872	0.0521026	0.289286
	1984	0.0633393	0.022677	0.191973	0.0617753	0.0418352	-0.111821	-0.211521	-0.0209966	-0.158641	-0.101095	0.00699886	0.031106
	1985	0.111039	0.161867	0.00899261	0.450022	-0.22677	0.100483	0.0202189	-0.0521026	0.0598791	-0.327391	0.0699886	-0.173416
	1986	-0.110257	0.0265869	0.161867	-0.184153	-0.146228	0.267041	0.0202189	0.0139977	-0.19519	0.164862	0.111204	-0.296285
	1987	-0.272906	0.0441811	0.168905	0.147401	0.435555	-0.547767	0.273733	0.000777651	-0.0318837	-0.230962	-0.493808	0.477478
	1988	-0.0289328	0.151701	0.0754597	-0.378081	0.454713	-0.0731138	0.00466591	-0.304062	-0.0894299	0.176527	-0.31106	0.241072
	1989	-0.205657	-0.114558	-0.0566926	-0.317478	-0.0617753	0.116122	0.202967	0.048992	0.0505473	0.0738769	-0.0427708	-0.0870969
	1990	0.0649032	-0.337809	0.133716	0.0508278	-0.0265869	0.069986	-0.0832087	0.275288	-0.126757	-0.0894299	0.227074	-0.0412155
	1991	0.109475	-0.118077	-0.069595	-0.0359704	0.127851	-0.00351885	-0.0902075	0.259735	0.167973	0.150864	-0.101095	0.0388826
	1992	-0.0578655	0.130588	0.355013	-0.311614	-0.0265869	-0.102829	0.0373273	-0.0458814	-0.228629	0.299396	0.118203	0.1392
	1993	-0.176724	-0.374562	0.0582565	0.253748	0.320215	-0.131761	0.0995393	0.342944	0.0676556	-0.287731	-0.385715	0.130645
	1994	-0.2905	0.507887	-0.0351885	0.0437901	0.223642	-0.288546	0.241849	-0.525692	0.143088	-0.0225519	-0.118981	0.16564
	1995	-0.116122	0.0781966	-0.127851	0.143491	0.110257	0.0488729	0.191302	0.0186636	0.119758	-0.0863193	-0.0326613	0.00544356
	1996	-0.292064	-0.145446	0.0304967	-0.0758507	0.0715499	-0.178288	0.260513	-0.0194413	-0.0598791	-0.0536579	0.0241072	0.107316
	1997	0.206439	-0.0711589	0.108302	-0.0828884	-0.212304	0.0668581	-0.190525	-0.00466591	0.0940958	0.206855	0.405934	0.0855416
[truncated: 8,003 more rows]

## Sheet: Figure 5b
Figure 5b	WM tracts / sCCA variates significantly associated with follow-up cognitive measures
	Tract	School Grade	STRP Acc	SMARTE
Effect (ΔR2)	Whole-brain	0.286	0.418	1.063
	AF	0.503	0.258	0.817
	FAT	0.379	0.614	1.125
	PAT	0.644	0.347	0.888
	SLF2	0.544	0.371	0.781
	SLF3	0.403	0.504	0.728
	SLF1	0.455	0.176	0.583
	IFOF	0.081	0.079	0.76
	ILF	0.192	0.23	0.895
	UF	0.057	0.066	0.31
	MdLF	0.501	0.239	0.594
	VOF	0.095	0.015	0.082
	OR	0.137	-0.013	0.585
	CST	0.205	0.17	0.523
	C_PHP	0.117	0.076	0.559
	C_PH	0.058	0.104	0.267
	C_FP	0.321	0.04	0.372
	C_FPH	-0.013	-0.016	0.014
	C_PO	0.008	0.096	0.099
	F	0.305	0.088	0.533
	CS_A	-0.003	0.002	0.241
	CS_P	0.157	0.313	1.477
	CS_S	0.09	0.036	0.536
	TR_A	0.246	0.122	0.799
	TR_P	0.276	0.245	0.725
	TR_S	0.022	-0.006	0.091
	CC_Body	0.1	0.079	0.459
	CC_Major	0.098	0.062	0.468
	CC_Minor	0.201	0.039	0.313
	CC_Tap	0.04	0.021	0.446
	Tract	School Grade	STRP Acc	SMARTE
extract two-tailed p value (FDR corrected)	Whole-brain	1.11e-06	2.92e-06	1.28e-14
	AF	1.46e-10	0.000198857	1.07e-11
	FAT	2.36e-08	1.908e-08	2.91e-15
	PAT	4.74e-13	1.65e-05	1.512e-12
	SLF2	2.82e-11	9.6e-06	2.43375e-11
	SLF3	8.84e-09	3e-07	9.68182e-11
	SLF1	1.06e-09	0.001756	5.63571e-09
	IFOF	0.00648083	0.0272105	4.06667e-11
	ILF	5.6e-05	0.000334344	1.512e-12
	UF	0.0183968	0.0386744	1.3875e-05
	MdLF	1.6e-10	0.000284333	4.75e-09
	VOF	0.00349194	0.194657	0.0165304
	OR	0.000569594	0.671111	5.63571e-09
	CST	3.26e-05	0.00198955	2.68333e-08
	C_PHP	0.00135896	0.0284653	1.09e-08
	C_PH	0.0177026	0.0150741	5.052e-05
	C_FP	2.59e-07	0.0864186	2.23636e-06
	C_FPH	0.973636	0.875854	0.17597
	C_PO	0.203907	0.0182241	0.00989391
	F	5.07e-07	0.0226011	2.1e-08
	CS_A	0.395	0.328856	0.000111577
	CS_P	0.000244552	4.065e-05	1.395e-19
	CS_S	0.00429919	0.0927764	2.08125e-08
	TR_A	5.7e-06	0.00878443	1.61571e-11
	TR_P	1.67e-06	0.00026175	9.68182e-11
	TR_S	0.0967797	0.450074	0.0125039
	CC_Body	0.0027359	0.0272105	1.74e-07
	CC_Major	0.00299326	0.0427046	1.38632e-07
	CC_Minor	3.72e-05	0.0864186	1.31739e-05
	CC_Tap	0.0415767	0.156307	2.42857e-07

## Sheet: Figure 6a
Figure 6a	Associations between baseline BAGs of the sCCA variates and transdiagnostic status
		F	Exact two-tailed p (with FDR correction)	F	Exact two-tailed p (with FDR correction)	F	Exact two-tailed p (with FDR correction)
	Association Development Mode	15.0626	9.44012e-06	11.8995	0.00536031	10.5292	2.10765e-05
	Subcortical/Limbic Development Mode	6.22217	0.00797553	7.20155	0.0375834	4.75749	0.0117547
	BAG measure\Group	KSADS-5 (0)			KSADS-5 (1)			KSADS-5 (≥ 2)
		Mean	SD	N	Mean	SD	N	Mean	SD	N
	Association Development Mode	0.0816971	2.59491	6466	-0.120393	2.73461	1337	-0.433122	2.88902	791
	Subcortical/Limbic Development Mode	0.0362587	2.59491	6466	-0.0139488	2.73461	1337	-0.235706	2.88902	791
	BAG measure\Group	KSADS-5 (0)			KSADS-5 (1)			KSADS-5 (≥ 2)
		Mean	SD	N	Mean	SD	N	Mean	SD	N
	Association Development Mode	0.0811753	2.62943	6288	-0.128161	2.60348	1116	-0.466384	2.96292	503
	Subcortical/Limbic Development Mode	0.0399575	2.62943	6288	-0.09172	2.60348	1116	-0.286106	2.96292	503
	BAG measure\Group	HH			HP			PH			PP
		Mean	SD	N	Mean	SD	N	Mean	SD	N	Mean	SD	N
	Association Development Mode	0.135158	2.57512	5236	-0.155171	2.66513	751	-0.179171	2.86078	995	-0.304157	2.78705	848
	Subcortical/Limbic Development Mode	0.0606994	2.04872	5236	-0.115155	1.97141	751	-0.0433621	2.10904	995	-0.185352	2.07772	848

## Sheet: Figure 6b
Figure 6b	Associations between baseline tract-based BAGs and transdiagnostic status
	Tract	F	Exact two-tailed p (with FDR correction)	F	Exact two-tailed p (with FDR correction)	F	Exact two-tailed p (with FDR correction)
	Whole-brain	7.04961	0.00398983	7.02673	0.00408404	6.05618	0.00218596
	AF	9.11125	0.000891901	4.28682	0.0339214	7.04373	0.000641063
	FAT	9.78425	0.000607595	8.64121	0.00174763	7.27129	0.000578485
	PAT	13.8891	1.52013e-05	8.43794	0.00174763	8.58133	0.000176053
	SLF2	8.21498	0.00174529	5.23955	0.0170275	4.29661	0.0142643
	SLF3	5.12969	0.0189969	2.15005	0.169522	4.43496	0.0142643
	SLF1	7.48774	0.00300571	8.7488	0.00174763	8.03696	0.000256975
	IFOF	5.51765	0.0143272	3.87699	0.044272	2.70791	0.0775025
	ILF	3.13516	0.0928911	1.75652	0.240294	0.874426	0.483702
	UF	1.27426	0.389136	0.760782	0.500997	0.883516	0.483702
	MdLF	3.89736	0.0542171	2.46231	0.136485	4.34919	0.0142643
	VOF	1.73174	0.28326	0.841243	0.492815	1.82831	0.186774
	OR	0.597929	0.651819	2.93477	0.0896013	2.39112	0.101571
	CST	3.68823	0.0583944	5.32333	0.0170275	3.10637	0.0541711
	C_PHP	0.515765	0.682357	2.25805	0.159424	1.64616	0.225857
	C_PH	0.930381	0.504887	1.05255	0.429657	0.952919	0.473113
	C_FP	3.66878	0.0583944	4.74292	0.0233012	3.52628	0.0376238
	C_FPH	0.33025	0.76667	0.641283	0.543632	0.319794	0.811078
	C_PO	2.23049	0.181116	1.17398	0.395762	1.82586	0.186774
	F	1.16515	0.4159	4.92978	0.021092	4.61071	0.0126381
	CS_A	2.27076	0.181116	0.331929	0.717548	2.4648	0.0966658
	CS_P	2.53211	0.15321	7.90573	0.00237791	3.19116	0.0516944
	CS_S	0.373813	0.759301	0.755766	0.500997	1.27285	0.34685
	TR_A	0.728953	0.593777	3.48936	0.0575385	2.03883	0.154431
	TR_P	1.61313	0.303731	6.14597	0.00860944	2.59867	0.0850484
	TR_S	0.211511	0.835473	0.909531	0.477339	1.06353	0.430493
	CC_Body	4.03663	0.0514628	3.25369	0.06877	2.96399	0.0614469
	CC_Major	1.29701	0.389136	4.07537	0.0389067	2.92177	0.0614469
	CC_Minor	2.5092	0.15321	3.56927	0.0564437	3.4768	0.0376238
	CC_Tap	0.00259078	0.997413	1.57941	0.274883	0.387939	0.786269
	BAG measure\Group	KSADS-5 (0)			KSADS-5 (1)			KSADS-5 (≥ 2)
		Mean	SD	N	Mean	SD	N	Mean	SD	N
	Whole-brain	0.0893861	1.60758	6466	-0.0051589	1.60389	1337	-0.116768	1.71017	791
	AF	-0.0950734	2.68548	6466	-0.277828	2.85014	1337	-0.494105	2.74437	791
	FAT	-0.220709	2.85938	6466	-0.41595	3.09786	1337	-0.669165	3.04618	791
	PAT	-0.0806726	4.0842	6466	-0.462613	4.44638	1337	-0.81915	4.59758	791
	SLF2	-0.278986	4.1386	6466	-0.525197	4.46814	1337	-0.879826	4.41179	791
	SLF3	-0.119641	3.8575	6466	-0.318086	4.19109	1337	-0.554231	4.13709	791
	SLF1	-0.110563	2.35256	6466	-0.219096	2.61389	1337	-0.448351	2.47399	791
	IFOF	-0.0937115	2.12513	6466	-0.103102	2.16035	1337	-0.359123	2.21845	791
	ILF	-0.151138	2.65938	6466	-0.181498	2.7618	1337	-0.404557	2.93177	791
	UF	0.0622472	2.87029	6466	0.15652	3.0904	1337	-0.0463042	3.01914	791
	MdLF	-0.130138	2.37257	6466	-0.247743	2.4434	1337	-0.352397	2.50557	791
	VOF	0.276937	3.60872	6466	0.241293	3.58357	1337	0.0233955	3.77856	791
	OR	0.201353	1.85926	6466	0.14607	1.92462	1337	0.160313	1.96918	791
	CST	-0.261697	2.08782	6466	-0.280373	2.0894	1337	-0.475929	2.18797	791
	C_PHP	0.12337	1.9029	6466	0.0931862	1.88325	1337	0.0571939	1.88958	791
	C_PH	0.0628847	1.89327	6466	0.12084	1.92822	1337	0.00906511	1.87934	791
	C_FP	0.00105246	1.95058	6466	-0.0719536	2.0005	1337	-0.18653	2.04256	791
	C_FPH	0.129846	2.26158	6466	0.104757	2.13498	1337	0.065864	2.22703	791
	C_PO	0.105123	1.89211	6466	0.0732312	1.89846	1337	-0.0434035	1.93568	791
	F	0.167681	1.77692	6466	0.138569	1.82166	1337	0.0684594	1.83177	791
	CS_A	0.0917416	4.60112	6466	-0.120078	4.72464	1337	-0.199132	4.64369	791
	CS_P	-0.0178471	2.14593	6466	-0.0565042	2.14648	1337	-0.199168	2.32601	791
	CS_S	0.0867088	2.08835	6466	0.124029	2.32172	1337	0.142251	2.09821	791
	TR_A	0.0636561	2.32589	6466	0.0288706	2.33877	1337	-0.0357316	2.29907	791
	TR_P	-0.0449686	2.39172	6466	-0.0846237	2.38529	1337	-0.204366	2.49317	791
	TR_S	0.310826	3.55461	6466	0.252669	3.60993	1337	0.347653	3.64701	791
	CC_Body	-0.259214	2.81913	6466	-0.312575	2.84336	1337	-0.562146	3.04375	791
	CC_Major	0.0102838	3.2059	6466	-0.0694508	3.26413	1337	-0.170462	3.42393	791
	CC_Minor	0.0547632	2.03241	6466	0.0424346	2.1007	1337	-0.115121	2.00171	791
	CC_Tap	0.286235	1.74678	6466	0.286647	1.77083	1337	0.29094	1.80289	791
	BAG measure\Group	KSADS-5 (0)			KSADS-5 (1)			KSADS-5 (≥ 2)
		Mean	SD	N	Mean	SD	N	Mean	SD	N
	Whole-brain	0.088934	1.61153	6288	-0.0146896	1.58938	1116	-0.159691	1.72594	503
	AF	-0.0970331	2.71586	6288	-0.289954	2.64328	1116	-0.369886	2.92089	503
	FAT	-0.228301	2.89582	6288	-0.371189	2.98393	1116	-0.769989	3.02829	503
	PAT	-0.0966741	4.18307	6288	-0.314676	4.02852	1116	-0.860581	4.72121	503
	SLF2	-0.29645	4.23675	6288	-0.423404	4.19515	1116	-0.924975	4.76863	503
	SLF3	-0.137591	3.94365	6288	-0.316496	3.89071	1116	-0.445606	4.36613	503
	SLF1	-0.0905017	2.38516	6288	-0.340011	2.47027	1116	-0.42685	2.55496	503
	IFOF	-0.0787984	2.11993	6288	-0.217232	2.10637	1116	-0.287013	2.19416	503
	ILF	-0.143251	2.67265	6288	-0.192415	2.61432	1116	-0.370756	2.99156	503
	UF	0.0826092	2.89992	6288	-0.0320743	2.852	1116	0.064031	3.10502	503
	MdLF	-0.134619	2.37725	6288	-0.244055	2.39865	1116	-0.340617	2.6363	503
	VOF	0.273108	3.60972	6288	0.210667	3.54721	1116	0.0673646	3.66757	503
	OR	0.209538	1.85996	6288	0.10624	1.89379	1116	0.0493291	1.96101	503
	CST	-0.258384	2.09309	6288	-0.300902	2.10155	1116	-0.574258	2.17782	503
	C_PHP	0.138776	1.88998	6288	0.0322845	1.83135	1116	0.017275	2.01542	503
	C_PH	0.0853545	1.8975	6288	0.02527	1.83367	1116	-0.0164308	1.94141	503
	C_FP	0.0154974	1.9613	6288	-0.0746867	1.89636	1116	-0.242917	2.08735	503
	C_FPH	0.125953	2.23707	6288	0.111141	2.26733	1116	0.00966526	2.23654	503
	C_PO	0.1049	1.89677	6288	0.0331745	1.89398	1116	0.00832575	1.90568	503
	F	0.189702	1.78224	6288	0.0790961	1.80346	1116	-0.0298327	1.85205	503
	CS_A	0.0490812	4.62196	6288	-0.0426087	4.68803	1116	-0.0794038	4.7222	503
	CS_P	0.00457419	2.14566	6288	-0.0944083	2.11515	1116	-0.379214	2.40919	503
	CS_S	0.115697	2.11823	6288	0.0536256	2.04378	1116	0.0277751	2.21629	503
	TR_A	0.0853995	2.33202	6288	-0.0367842	2.20004	1116	-0.148891	2.30222	503
	TR_P	-0.0384345	2.39569	6288	-0.100889	2.33209	1116	-0.422667	2.45919	503
	TR_S	0.319265	3.60502	6288	0.162949	3.4976	1116	0.283699	3.72623	503
	CC_Body	-0.257961	2.86107	6288	-0.374389	2.80614	1116	-0.568412	3.02545	503
	CC_Major	0.0173633	3.23274	6288	-0.198001	3.1248	1116	-0.308413	3.30007	503
	CC_Minor	0.0619634	2.05563	6288	-0.0978396	2.07653	1116	-0.0678053	2.0118	503
	CC_Tap	0.291647	1.75281	6288	0.311666	1.79442	1116	0.155418	1.71294	503
	BAG measure\Group	HH			HP			PH			PP
		Mean	SD	N	Mean	SD	N	Mean	SD	N	Mean	SD	N
	Whole-brain	0.114058	1.59664	5236	-0.0391081	1.63279	751	-0.0308862	1.67211	995	-0.0740494	1.63735	848
	AF	-0.043185	2.66687	5236	-0.259437	2.76948	751	-0.372282	2.92252	995	-0.362406	2.70761	848
	FAT	-0.182553	2.83502	5236	-0.35131	2.95645	751	-0.459436	3.16673	995	-0.622303	3.04778	848
	PAT	-0.00532591	4.04606	5236	-0.425178	4.2776	751	-0.539101	4.72963	995	-0.55209	4.27591	848
	SLF2	-0.234973	4.12546	5236	-0.423096	4.34033	751	-0.583861	4.59059	995	-0.699356	4.42412	848
	SLF3	-0.06768	3.84331	5236	-0.274409	3.94252	751	-0.46266	4.34471	995	-0.435126	4.11163	848
	SLF1	-0.0520598	2.32017	5236	-0.347751	2.52258	751	-0.272338	2.68459	995	-0.380295	2.49176	848
	IFOF	-0.0713506	2.10982	5236	-0.197032	2.0787	751	-0.106977	2.19341	995	-0.274562	2.19237	848
	ILF	-0.133001	2.65049	5236	-0.196405	2.55364	751	-0.183597	2.80732	995	-0.286048	2.90073	848
	UF	0.0689798	2.86478	5236	-0.0401653	2.85609	751	0.178719	3.08237	995	0.0382709	3.00099	848
	MdLF	-0.0936216	2.35071	5236	-0.282143	2.43256	751	-0.330906	2.46517	995	-0.274963	2.5167	848
	VOF	0.317547	3.6026	5236	0.0773539	3.55565	751	0.0898065	3.6203	995	0.257344	3.63986	848
	OR	0.214722	1.8513	5236	0.0349263	1.86193	751	0.19958	1.91832	995	0.128269	1.9666	848
	CST	-0.257148	2.07748	5236	-0.258737	2.12191	751	-0.284676	2.15089	995	-0.492024	2.14118	848
	C_PHP	0.147272	1.89728	5236	0.0334302	1.86021	751	0.0992975	1.85712	995	0.0250611	1.92927	848
	C_PH	0.0868205	1.88611	5236	-0.0213658	1.86909	751	0.0971644	1.95297	995	0.0257042	1.86075	848
	C_FP	0.0367141	1.94125	5236	-0.14376	1.93535	751	-0.0862613	2.05407	995	-0.115776	1.9882	848
	C_FPH	0.132443	2.24684	5236	0.104881	2.36547	751	0.0951662	2.19621	995	0.0584195	2.1547	848
	C_PO	0.123898	1.8872	5236	0.0158062	1.8882	751	0.0171138	1.94526	995	0.0210897	1.90489	848
	F	0.204356	1.78077	5236	-0.0455353	1.75198	751	0.131954	1.80984	995	0.128982	1.8679	848
	CS_A	0.124401	4.58786	5236	-0.193686	4.81575	751	-0.241619	4.75222	995	0.0527442	4.59785	848
	CS_P	0.0122619	2.15069	5236	-0.17162	2.02266	751	-0.0184271	2.12901	995	-0.183675	2.38219	848
	CS_S	0.098239	2.0792	5236	0.0059204	2.02186	751	0.199951	2.30052	995	0.102508	2.16497	848
	TR_A	0.0938022	2.31576	5236	-0.0876096	2.26219	751	0.0488529	2.40945	995	-0.0448332	2.21052	848
	TR_P	-0.0205676	2.39358	5236	-0.175643	2.29025	751	-0.0925101	2.39955	995	-0.233625	2.45558	848
	TR_S	0.336219	3.60615	5236	0.0976676	3.4247	751	0.244895	3.6052	995	0.299781	3.62927	848
	CC_Body	-0.237367	2.81552	5236	-0.293434	2.83179	751	-0.349025	3.02303	995	-0.543106	2.91534	848
	CC_Major	0.0268593	3.21928	5236	-0.172794	2.988	751	0.00476834	3.31457	995	-0.290447	3.3452	848
	CC_Minor	0.0820151	2.03586	5236	-0.147967	2.0848	751	-0.0128048	2.11145	995	-0.0325052	2.04164	848
	CC_Tap	0.292462	1.75523	5236	0.227652	1.71557	751	0.301335	1.7463	995	0.312619	1.81691	848

[truncated: 6 more sheets: Figure S6, Figure S7, Figure S8, Figure S10, Figure S11, Figure S13]
